# Supplementary material for: Bis(μ-quinolin-8-olato)-κ3 N,O:O;κ3 O:N,O-bis­[chloridomethyl­phenyl­tin(IV)]
Source: Acta Crystallogr Sect E Struct Rep Online. 2010 Jul 17;66(Pt 8):m964. doi: 10.1107/S1600536810027765 (PMC3007587; doi:10.1107/S1600536810027765)
Supplement: Supplementary file 1 [file e-66-0m964-sup1.cif]

##############################################################################
###                                                                        ###
###        Electronic paper (Acta Crystallographica Section E)             ###
###                                                                        ###
##############################################################################
#                                                                            #
# This CIF contains the data in a paper accepted for publication in Acta     #
# Crystallographica Section E. It conforms to the requirements of Notes      #
# for Authors for Section E, and has been peer reviewed under the auspices   #
# of the IUCr Commission on Journals.                                        #
#                                                                            #
# Full details of the Crystallographic Information File format               #
# are given in the paper "The Crystallographic Information File (CIF):       #
# a New Standard Archive File for Crystallography" by S. R. Hall, F. H.      #
# Allen and I. D. Brown [Acta Cryst. (1991), A47, 655-685].                  #
#                                                                            #
# The current version of the core CIF dictionary is obtainable from          #
# ftp://ftp.iucr.org/pub/cif_core.dic. The current version number is 2.4.    #
#                                                                            #
# Software is freely available for graphical display of the structure(s) in  #
# this CIF.  For information consult the CIF home page http://www.iucr.org/  #
# cif/home.html                                                              #
#                                                                            #
# This file may be used for bona fide research purposes within the           #
# scientific community so long as proper attribution is given to the journal # 
# article from which it was obtained.                                        #
#                                                                            #
##############################################################################
                                             
data_global
_audit_creation_method     SHELXL-97
_journal_date_recd_electronic     2010-07-12
_journal_date_accepted     2010-07-13
_journal_name_full     'Acta Crystallographica, Section E'
_journal_year     2010
_journal_volume     66
_journal_issue      8
_journal_page_first     m964
_journal_page_last     m964
_journal_paper_category     QM
_journal_coeditor_code     XU2799
_publ_contact_author
;
     Dr. Seik Weng Ng
     Department of Chemistry
     University of Malaya
     50603 Kuala Lumpur
     Malaysia
;
_publ_contact_author_email     seikweng@um.edu.my
_publ_contact_author_fax     '03 7967 4193'
_publ_contact_author_phone     '03 7967 6778'
_publ_section_title
;\
Bis(\m-quinolin-8-olato)-\k^3^<i>N</i>,<i>O</i>:<i>O</i>;\k^3^<i>O</i>:\
<i>N</i>,<i>O</i>-bis[chloridomethylphenyltin(IV)]
;
loop_
    _publ_author_name
    _publ_author_address
    'Vafaee, Maryam'
;
Department of Chemistry
General Campus
Shahid Beheshti University
Tehran 1983963113
Iran
;
    'Amini, Mostafa M.'
;
Department of Chemistry
General Campus
Shahid Beheshti University
Tehran 1983963113
Iran
;
    'Ng, Seik Weng'
;
Department of Chemistry
University of Malaya
50603 Kuala Lumpur
Malaysia
;
_publ_section_synopsis     .
data_I
_audit_creation_method     SHELXL-97
_chemical_name_systematic
;
Bis(\m-quinolin-8-olato)-
\k^3^<i>N</i>,<i>O</i>:<i>O</i>;\k^3^<i>O</i>:<i>N</i>,<i>O</i>-
bis[chloridomethylphenyltin(IV)]
;
_chemical_name_common     ?
_chemical_formula_moiety     'C32 H28 Cl2 N2 O2 Sn2'
_chemical_formula_sum     'C32 H28 Cl2 N2 O2 Sn2'
_chemical_formula_iupac     '[Sn2 (C H3)2 (C6 H5)2 (C9 H6 N O)2 Cl2]'
_chemical_formula_weight     780.84
_chemical_melting_point     ?
_symmetry_cell_setting     monoclinic
_symmetry_space_group_name_H-M     'P 21/c'
_symmetry_space_group_name_Hall     '-P 2ybc'
loop_
    _symmetry_equiv_pos_as_xyz
    'x, y, z'
    '-x, y+1/2, -z+1/2'
    '-x, -y, -z'
    'x, -y-1/2, z-1/2'
_cell_length_a     7.9967(5)
_cell_length_b     17.8081(10)
_cell_length_c     10.1623(6)
_cell_angle_alpha     90.00
_cell_angle_beta     95.2320(10)
_cell_angle_gamma     90.00
_cell_volume     1441.14(15)
_cell_formula_units_Z     2
_cell_measurement_reflns_used     6739
_cell_measurement_theta_min     2.3
_cell_measurement_theta_max     28.3
_cell_measurement_temperature     100(2)
_exptl_crystal_description     Block
_exptl_crystal_colour     Yellow
_exptl_crystal_size_max     0.30
_exptl_crystal_size_mid     0.20
_exptl_crystal_size_min     0.10
_exptl_crystal_density_diffrn     1.799
_exptl_crystal_density_meas     ?
_exptl_crystal_density_method     'not measured'
_exptl_crystal_F_000     768
_exptl_absorpt_coefficient_mu     1.952
_exptl_absorpt_correction_type     multi-scan
_exptl_absorpt_process_details     '(SADABS; Sheldrick, 1996)'
_exptl_absorpt_correction_T_min     0.5920
_exptl_absorpt_correction_T_max     0.8287
_diffrn_ambient_temperature     100(2)
_diffrn_radiation_type     MoK\a
_diffrn_radiation_wavelength     0.71073
_diffrn_radiation_source     'fine-focus sealed tube'
_diffrn_radiation_monochromator     graphite
_diffrn_measurement_device_type     'Bruker SMART APEX diffractometer'
_diffrn_measurement_method     '\w scans'
_diffrn_detector_area_resol_mean     ?
_diffrn_reflns_number     9127
_diffrn_reflns_av_R_equivalents     0.0174
_diffrn_reflns_av_sigmaI/netI     0.0201
_diffrn_reflns_theta_min     2.29
_diffrn_reflns_theta_max     27.50
_diffrn_reflns_theta_full     27.50
_diffrn_measured_fraction_theta_max     0.979
_diffrn_measured_fraction_theta_full     0.979
_diffrn_reflns_limit_h_min     -10
_diffrn_reflns_limit_h_max     6
_diffrn_reflns_limit_k_min     -23
_diffrn_reflns_limit_k_max     23
_diffrn_reflns_limit_l_min     -12
_diffrn_reflns_limit_l_max     12
_diffrn_standards_number     0
_diffrn_standards_interval_count     0
_diffrn_standards_interval_time     0
_diffrn_standards_decay_%     0
_reflns_number_total     3245
_reflns_number_gt     3088
_reflns_threshold_expression     I>2\s(I)
_refine_ls_structure_factor_coef     Fsqd
_refine_ls_matrix_type     full
_refine_ls_R_factor_all     0.0189
_refine_ls_R_factor_gt     0.0175
_refine_ls_wR_factor_gt     0.0462
_refine_ls_wR_factor_ref     0.0469
_refine_ls_goodness_of_fit_ref     1.087
_refine_ls_restrained_S_all     1.087
_refine_ls_number_reflns     3245
_refine_ls_number_parameters     182
_refine_ls_number_restraints     0
_refine_ls_hydrogen_treatment     constr
_refine_ls_weighting_scheme     calc
_refine_ls_weighting_details
         'calc w=1/[\s^2^(Fo^2^)+(0.0210P)^2^+1.1915P] where P=(Fo^2^+2Fc^2^)/3'
_atom_sites_solution_hydrogens     geom
_atom_sites_solution_primary     direct
_atom_sites_solution_secondary     difmap
_refine_ls_shift/su_max     0.001
_refine_ls_shift/su_mean     0.001
_refine_diff_density_max     0.430
_refine_diff_density_min     -0.520
_refine_ls_extinction_method     none
_refine_ls_extinction_coef     ?
loop_
    _atom_type_symbol
    _atom_type_description
    _atom_type_scat_dispersion_real
    _atom_type_scat_dispersion_imag
    _atom_type_scat_source
    'C' 'C' 0.0033 0.0016
                         'International Tables Vol C Tables 4.2.6.8 and 6.1.1.4'
    'H' 'H' 0.0000 0.0000
                         'International Tables Vol C Tables 4.2.6.8 and 6.1.1.4'
    'N' 'N' 0.0061 0.0033
                         'International Tables Vol C Tables 4.2.6.8 and 6.1.1.4'
    'O' 'O' 0.0106 0.0060
                         'International Tables Vol C Tables 4.2.6.8 and 6.1.1.4'
    'Cl' 'Cl' 0.1484 0.1585
                         'International Tables Vol C Tables 4.2.6.8 and 6.1.1.4'
    'Sn' 'Sn' -0.6537 1.4246
                         'International Tables Vol C Tables 4.2.6.8 and 6.1.1.4'
_computing_data_collection     'APEX2 (Bruker, 2009)'
_computing_cell_refinement     'SAINT (Bruker, 2009)'
_computing_data_reduction     'SAINT (Bruker, 2009)'
_computing_structure_solution     'SHELXS97 (Sheldrick, 2008)'
_computing_structure_refinement     'SHELXL97 (Sheldrick, 2008)'
_computing_molecular_graphics     'X-SEED (Barbour, 2001)'
_computing_publication_material     'publCIF (Westrip, 2010)'
loop_
    _atom_site_type_symbol
    _atom_site_label
    _atom_site_fract_x
    _atom_site_fract_y
    _atom_site_fract_z
    _atom_site_U_iso_or_equiv
    _atom_site_adp_type
    _atom_site_calc_flag
    _atom_site_refinement_flags
    _atom_site_occupancy
    _atom_site_disorder_assembly
    _atom_site_disorder_group
    Sn Sn1 0.569331(15) 0.585876(6) 0.601796(12) 0.01090(5) Uani d . 1 . .
    Cl Cl1 0.70000(6) 0.71504(2) 0.65698(5) 0.01757(10) Uani d . 1 . .
    O O1 0.42527(16) 0.48265(7) 0.60854(13) 0.0135(3) Uani d . 1 . .
    N N1 0.4714(2) 0.58459(8) 0.80183(16) 0.0121(3) Uani d . 1 . .
    C C1 0.8095(2) 0.53633(10) 0.6389(2) 0.0167(4) Uani d . 1 . .
    H H1A 0.7981 0.4816 0.6403 0.025 Uiso calc R 1 . .
    H H1B 0.8618 0.5536 0.7245 0.025 Uiso calc R 1 . .
    H H1C 0.8800 0.5508 0.5691 0.025 Uiso calc R 1 . .
    C C2 0.3678(2) 0.64342(9) 0.49452(19) 0.0130(4) Uani d . 1 . .
    C C3 0.3885(3) 0.67691(11) 0.3733(2) 0.0169(4) Uani d . 1 . .
    H H3 0.4928 0.6723 0.3361 0.020 Uiso calc R 1 . .
    C C4 0.2584(3) 0.71696(11) 0.3060(2) 0.0195(4) Uani d . 1 . .
    H H4 0.2734 0.7388 0.2226 0.023 Uiso calc R 1 . .
    C C5 0.1060(3) 0.72510(11) 0.3607(2) 0.0207(4) Uani d . 1 . .
    H H5 0.0176 0.7533 0.3156 0.025 Uiso calc R 1 . .
    C C6 0.0837(3) 0.69195(11) 0.4814(2) 0.0206(4) Uani d . 1 . .
    H H6 -0.0198 0.6975 0.5194 0.025 Uiso calc R 1 . .
    C C7 0.2136(2) 0.65061(10) 0.5464(2) 0.0164(4) Uani d . 1 . .
    H H7 0.1967 0.6268 0.6279 0.020 Uiso calc R 1 . .
    C C8 0.3633(2) 0.52614(10) 0.81865(18) 0.0119(3) Uani d . 1 . .
    C C9 0.3396(2) 0.47262(10) 0.71380(18) 0.0124(3) Uani d . 1 . .
    C C10 0.2317(2) 0.41329(10) 0.7296(2) 0.0147(4) Uani d . 1 . .
    H H10 0.2124 0.3772 0.6611 0.018 Uiso calc R 1 . .
    C C11 0.1502(2) 0.40557(10) 0.8459(2) 0.0173(4) Uani d . 1 . .
    H H11 0.0772 0.3641 0.8544 0.021 Uiso calc R 1 . .
    C C12 0.1735(2) 0.45627(10) 0.9470(2) 0.0162(4) Uani d . 1 . .
    H H12 0.1177 0.4497 1.0248 0.019 Uiso calc R 1 . .
    C C13 0.2812(2) 0.51873(10) 0.93531(19) 0.0133(4) Uani d . 1 . .
    C C14 0.3148(3) 0.57403(11) 1.0345(2) 0.0160(4) Uani d . 1 . .
    H H14 0.2616 0.5713 1.1142 0.019 Uiso calc R 1 . .
    C C15 0.4242(2) 0.63159(10) 1.0154(2) 0.0165(4) Uani d . 1 . .
    H H15 0.4471 0.6688 1.0816 0.020 Uiso calc R 1 . .
    C C16 0.5016(2) 0.63503(10) 0.89730(19) 0.0146(4) Uani d . 1 . .
    H H16 0.5781 0.6747 0.8851 0.018 Uiso calc R 1 . .
loop_
    _atom_site_aniso_label
    _atom_site_aniso_U_11
    _atom_site_aniso_U_22
    _atom_site_aniso_U_33
    _atom_site_aniso_U_12
    _atom_site_aniso_U_13
    _atom_site_aniso_U_23
    Sn1 0.01182(7) 0.01028(7) 0.01071(8) 0.00014(4) 0.00166(5) 0.00028(4)
    Cl1 0.0161(2) 0.01251(19) 0.0241(3) -0.00307(15) 0.00144(18) -0.00177(16)
    O1 0.0167(6) 0.0120(6) 0.0123(7) -0.0016(5) 0.0041(5) -0.0008(5)
    N1 0.0147(8) 0.0107(7) 0.0110(8) 0.0009(5) 0.0018(6) 0.0001(5)
    C1 0.0155(9) 0.0161(8) 0.0185(10) 0.0022(7) 0.0006(7) -0.0006(7)
    C2 0.0149(9) 0.0093(7) 0.0144(9) -0.0004(6) -0.0006(7) -0.0027(6)
    C3 0.0181(9) 0.0157(8) 0.0170(10) 0.0016(7) 0.0027(8) -0.0005(7)
    C4 0.0269(11) 0.0179(9) 0.0133(10) 0.0027(8) -0.0012(8) 0.0020(7)
    C5 0.0206(10) 0.0178(9) 0.0221(11) 0.0035(7) -0.0064(8) -0.0015(8)
    C6 0.0146(9) 0.0228(10) 0.0242(11) 0.0002(7) 0.0009(8) -0.0043(8)
    C7 0.0179(9) 0.0182(9) 0.0131(10) -0.0013(7) 0.0014(7) -0.0010(7)
    C8 0.0128(8) 0.0120(8) 0.0107(9) 0.0014(6) 0.0005(7) 0.0015(6)
    C9 0.0125(8) 0.0125(8) 0.0121(9) 0.0027(6) 0.0007(7) 0.0012(7)
    C10 0.0154(9) 0.0127(8) 0.0159(10) -0.0003(6) 0.0006(7) -0.0013(7)
    C11 0.0147(9) 0.0143(8) 0.0232(11) -0.0018(7) 0.0030(8) 0.0026(7)
    C12 0.0149(9) 0.0178(9) 0.0169(10) 0.0018(7) 0.0057(7) 0.0032(7)
    C13 0.0135(9) 0.0145(8) 0.0122(9) 0.0030(6) 0.0019(7) 0.0002(7)
    C14 0.0207(10) 0.0196(9) 0.0084(9) 0.0042(7) 0.0045(7) -0.0001(7)
    C15 0.0208(10) 0.0157(8) 0.0128(10) 0.0035(7) -0.0001(8) -0.0033(7)
    C16 0.0155(9) 0.0132(8) 0.0148(10) 0.0007(7) -0.0003(7) -0.0010(7)
loop_
    _geom_bond_atom_site_label_1
    _geom_bond_atom_site_label_2
    _geom_bond_site_symmetry_2
    _geom_bond_distance
    _geom_bond_publ_flag
    Sn1 C1 . 2.1162(19) ?
    Sn1 C2 . 2.1248(18) ?
    Sn1 O1 . 2.1739(13) ?
    Sn1 O1 3_666 2.4651(13) ?
    Sn1 N1 . 2.2442(16) ?
    Sn1 Cl1 . 2.5672(5) ?
    O1 C9 . 1.334(2) ?
    O1 Sn1 3_666 2.4651(13) ?
    N1 C16 . 1.328(2) ?
    N1 C8 . 1.373(2) ?
    C1 H1A . 0.9800 ?
    C1 H1B . 0.9800 ?
    C1 H1C . 0.9800 ?
    C2 C3 . 1.392(3) ?
    C2 C7 . 1.391(3) ?
    C3 C4 . 1.388(3) ?
    C3 H3 . 0.9500 ?
    C4 C5 . 1.393(3) ?
    C4 H4 . 0.9500 ?
    C5 C6 . 1.387(3) ?
    C5 H5 . 0.9500 ?
    C6 C7 . 1.390(3) ?
    C6 H6 . 0.9500 ?
    C7 H7 . 0.9500 ?
    C8 C13 . 1.413(3) ?
    C8 C9 . 1.429(2) ?
    C9 C10 . 1.383(3) ?
    C10 C11 . 1.408(3) ?
    C10 H10 . 0.9500 ?
    C11 C12 . 1.367(3) ?
    C11 H11 . 0.9500 ?
    C12 C13 . 1.419(3) ?
    C12 H12 . 0.9500 ?
    C13 C14 . 1.417(3) ?
    C14 C15 . 1.373(3) ?
    C14 H14 . 0.9500 ?
    C15 C16 . 1.401(3) ?
    C15 H15 . 0.9500 ?
    C16 H16 . 0.9500 ?
loop_
    _geom_angle_atom_site_label_1
    _geom_angle_atom_site_label_2
    _geom_angle_atom_site_label_3
    _geom_angle_site_symmetry_1
    _geom_angle_site_symmetry_3
    _geom_angle
    _geom_angle_publ_flag
    C1 Sn1 C2 . . 157.83(8) ?
    C1 Sn1 O1 . . 96.71(6) ?
    C2 Sn1 O1 . . 92.56(6) ?
    C1 Sn1 N1 . . 102.73(7) ?
    C2 Sn1 N1 . . 99.13(7) ?
    O1 Sn1 N1 . . 74.52(5) ?
    C1 Sn1 O1 . 3_666 81.99(6) ?
    C2 Sn1 O1 . 3_666 82.31(6) ?
    O1 Sn1 O1 . 3_666 70.12(5) ?
    N1 Sn1 O1 . 3_666 144.64(5) ?
    C1 Sn1 Cl1 . . 89.42(5) ?
    C2 Sn1 Cl1 . . 87.39(5) ?
    O1 Sn1 Cl1 . . 163.16(4) ?
    N1 Sn1 Cl1 . . 88.85(4) ?
    O1 Sn1 Cl1 3_666 . 126.44(3) ?
    C9 O1 Sn1 . . 116.80(11) ?
    C9 O1 Sn1 . 3_666 132.84(11) ?
    Sn1 O1 Sn1 . 3_666 109.88(5) ?
    C16 N1 C8 . . 119.75(17) ?
    C16 N1 Sn1 . . 126.85(13) ?
    C8 N1 Sn1 . . 113.33(12) ?
    Sn1 C1 H1A . . 109.5 ?
    Sn1 C1 H1B . . 109.5 ?
    H1A C1 H1B . . 109.5 ?
    Sn1 C1 H1C . . 109.5 ?
    H1A C1 H1C . . 109.5 ?
    H1B C1 H1C . . 109.5 ?
    C3 C2 C7 . . 118.50(18) ?
    C3 C2 Sn1 . . 121.01(14) ?
    C7 C2 Sn1 . . 120.46(14) ?
    C2 C3 C4 . . 120.78(19) ?
    C2 C3 H3 . . 119.6 ?
    C4 C3 H3 . . 119.6 ?
    C5 C4 C3 . . 120.03(19) ?
    C5 C4 H4 . . 120.0 ?
    C3 C4 H4 . . 120.0 ?
    C6 C5 C4 . . 119.75(19) ?
    C6 C5 H5 . . 120.1 ?
    C4 C5 H5 . . 120.1 ?
    C5 C6 C7 . . 119.69(19) ?
    C5 C6 H6 . . 120.2 ?
    C7 C6 H6 . . 120.2 ?
    C2 C7 C6 . . 121.21(19) ?
    C2 C7 H7 . . 119.4 ?
    C6 C7 H7 . . 119.4 ?
    N1 C8 C13 . . 121.40(16) ?
    N1 C8 C9 . . 117.06(16) ?
    C13 C8 C9 . . 121.54(16) ?
    O1 C9 C10 . . 124.56(17) ?
    O1 C9 C8 . . 117.74(16) ?
    C10 C9 C8 . . 117.69(17) ?
    C9 C10 C11 . . 120.93(18) ?
    C9 C10 H10 . . 119.5 ?
    C11 C10 H10 . . 119.5 ?
    C12 C11 C10 . . 121.63(18) ?
    C12 C11 H11 . . 119.2 ?
    C10 C11 H11 . . 119.2 ?
    C11 C12 C13 . . 119.79(18) ?
    C11 C12 H12 . . 120.1 ?
    C13 C12 H12 . . 120.1 ?
    C14 C13 C8 . . 117.37(17) ?
    C14 C13 C12 . . 124.21(18) ?
    C8 C13 C12 . . 118.41(17) ?
    C15 C14 C13 . . 119.99(18) ?
    C15 C14 H14 . . 120.0 ?
    C13 C14 H14 . . 120.0 ?
    C14 C15 C16 . . 119.41(18) ?
    C14 C15 H15 . . 120.3 ?
    C16 C15 H15 . . 120.3 ?
    N1 C16 C15 . . 122.08(17) ?
    N1 C16 H16 . . 119.0 ?
    C15 C16 H16 . . 119.0 ?
loop_
    _geom_torsion_atom_site_label_1
    _geom_torsion_atom_site_label_2
    _geom_torsion_atom_site_label_3
    _geom_torsion_atom_site_label_4
    _geom_torsion_site_symmetry_1
    _geom_torsion_site_symmetry_2
    _geom_torsion_site_symmetry_3
    _geom_torsion_site_symmetry_4
    _geom_torsion
    _geom_torsion_publ_flag
    C1 Sn1 O1 C9 . . . . 107.94(13) ?
    C2 Sn1 O1 C9 . . . . -92.24(13) ?
    N1 Sn1 O1 C9 . . . . 6.53(12) ?
    O1 Sn1 O1 C9 3_666 . . . -173.12(15) ?
    Cl1 Sn1 O1 C9 . . . . -2.8(2) ?
    C1 Sn1 O1 Sn1 . . . 3_666 -78.95(7) ?
    C2 Sn1 O1 Sn1 . . . 3_666 80.88(7) ?
    N1 Sn1 O1 Sn1 . . . 3_666 179.65(7) ?
    O1 Sn1 O1 Sn1 3_666 . . 3_666 0.0 ?
    Cl1 Sn1 O1 Sn1 . . . 3_666 170.35(8) ?
    C1 Sn1 N1 C16 . . . . 83.99(16) ?
    C2 Sn1 N1 C16 . . . . -92.33(16) ?
    O1 Sn1 N1 C16 . . . . 177.53(16) ?
    O1 Sn1 N1 C16 3_666 . . . 178.10(13) ?
    Cl1 Sn1 N1 C16 . . . . -5.16(15) ?
    C1 Sn1 N1 C8 . . . . -99.37(13) ?
    C2 Sn1 N1 C8 . . . . 84.31(13) ?
    O1 Sn1 N1 C8 . . . . -5.84(12) ?
    O1 Sn1 N1 C8 3_666 . . . -5.27(17) ?
    Cl1 Sn1 N1 C8 . . . . 171.48(12) ?
    C1 Sn1 C2 C3 . . . . -8.7(3) ?
    O1 Sn1 C2 C3 . . . . -123.54(15) ?
    N1 Sn1 C2 C3 . . . . 161.73(14) ?
    O1 Sn1 C2 C3 3_666 . . . -53.99(15) ?
    Cl1 Sn1 C2 C3 . . . . 73.32(14) ?
    C1 Sn1 C2 C7 . . . . 173.51(16) ?
    O1 Sn1 C2 C7 . . . . 58.69(15) ?
    N1 Sn1 C2 C7 . . . . -16.04(15) ?
    O1 Sn1 C2 C7 3_666 . . . 128.23(15) ?
    Cl1 Sn1 C2 C7 . . . . -104.46(14) ?
    C7 C2 C3 C4 . . . . 0.4(3) ?
    Sn1 C2 C3 C4 . . . . -177.45(14) ?
    C2 C3 C4 C5 . . . . 1.1(3) ?
    C3 C4 C5 C6 . . . . -1.1(3) ?
    C4 C5 C6 C7 . . . . -0.2(3) ?
    C3 C2 C7 C6 . . . . -1.8(3) ?
    Sn1 C2 C7 C6 . . . . 176.04(14) ?
    C5 C6 C7 C2 . . . . 1.7(3) ?
    C16 N1 C8 C13 . . . . 0.7(3) ?
    Sn1 N1 C8 C13 . . . . -176.16(13) ?
    C16 N1 C8 C9 . . . . -178.36(16) ?
    Sn1 N1 C8 C9 . . . . 4.7(2) ?
    Sn1 O1 C9 C10 . . . . 174.90(14) ?
    Sn1 O1 C9 C10 3_666 . . . 3.7(3) ?
    Sn1 O1 C9 C8 . . . . -6.4(2) ?
    Sn1 O1 C9 C8 3_666 . . . -177.52(11) ?
    N1 C8 C9 O1 . . . . 0.9(2) ?
    C13 C8 C9 O1 . . . . -178.23(16) ?
    N1 C8 C9 C10 . . . . 179.70(16) ?
    C13 C8 C9 C10 . . . . 0.6(3) ?
    O1 C9 C10 C11 . . . . 177.91(17) ?
    C8 C9 C10 C11 . . . . -0.8(3) ?
    C9 C10 C11 C12 . . . . 0.3(3) ?
    C10 C11 C12 C13 . . . . 0.4(3) ?
    N1 C8 C13 C14 . . . . 0.0(3) ?
    C9 C8 C13 C14 . . . . 179.06(17) ?
    N1 C8 C13 C12 . . . . -178.93(16) ?
    C9 C8 C13 C12 . . . . 0.1(3) ?
    C11 C12 C13 C14 . . . . -179.50(19) ?
    C11 C12 C13 C8 . . . . -0.6(3) ?
    C8 C13 C14 C15 . . . . -0.4(3) ?
    C12 C13 C14 C15 . . . . 178.46(18) ?
    C13 C14 C15 C16 . . . . 0.1(3) ?
    C8 N1 C16 C15 . . . . -1.1(3) ?
    Sn1 N1 C16 C15 . . . . 175.35(13) ?
    C14 C15 C16 N1 . . . . 0.7(3) ?
loop_
    _geom_hbond_atom_site_label_D
    _geom_hbond_atom_site_label_H
    _geom_hbond_atom_site_label_A
    _geom_hbond_site_symmetry_A
    _geom_hbond_distance_DH
    _geom_hbond_distance_HA
    _geom_hbond_distance_DA
    _geom_hbond_angle_DHA
    _geom_hbond_publ_flag
    C6 H6 Cl1 1_455 0.95 2.76 3.710(2) 174 y
