# Supplementary material for: Bis(μ-quinolin-8-olato)-κ3 N,O:O;κ3 O:N,O-bis­[chloridomethyl­phenyl­tin(IV)]
Source: Acta Crystallogr Sect E Struct Rep Online. 2010 Jul 17;66(Pt 8):m964. doi: 10.1107/S1600536810027765 (PMC3007587; doi:10.1107/S1600536810027765)
Supplement: Supplementary file 2 [file e-66-0m964-Isup2.hkl]

# 
# h,k,l, Fc-squared, Fo-squared, sigma(Fo-squared) and status flag 
# 
data_I
_shelx_title '  P21/c' 
_shelx_refln_list_code          4 
_shelx_F_calc_maximum      274.78 
_exptl_crystal_F_000       768.00 
_reflns_d_resolution_high  0.7697 
 
loop_ 
 _symmetry_equiv_pos_as_xyz 
 'x, y, z' 
 '-x, y+1/2, -z+1/2' 
 '-x, -y, -z' 
 'x, -y-1/2, z-1/2' 
 
_cell_length_a     7.9967 
_cell_length_b    17.8081 
_cell_length_c    10.1623 
_cell_angle_alpha  90.000 
_cell_angle_beta   95.232 
_cell_angle_gamma  90.000 
 
_shelx_F_squared_multiplier     1.000 
 
loop_ 
 _refln_index_h 
 _refln_index_k 
 _refln_index_l 
 _refln_F_squared_calc 
 _refln_F_squared_meas 
 _refln_F_squared_sigma 
 _refln_observed_status 
   1   0   0    75502.57    55338.83   6954.75 o 
   2   0   0      657.08      571.11     13.35 o 
   3   0   0     1391.02     1442.89     28.09 o 
   4   0   0      713.16      745.65     19.81 o 
   5   0   0     1963.88     1924.02     39.65 o 
   6   0   0     7309.28     7028.05    114.14 o 
   7   0   0    10096.80    10088.49    200.58 o 
   8   0   0     8180.05     8377.63    154.70 o 
   9   0   0     1736.62     1757.10     68.18 o 
  10   0   0        2.44       -5.74     14.94 o 
   1   1   0      548.68      648.16     10.05 o 
   2   1   0     4140.36     4180.49     44.86 o 
   3   1   0      352.79      332.43     15.35 o 
   4   1   0     2095.36     2149.22     28.60 o 
   5   1   0     1316.99     1324.68     21.77 o 
   6   1   0     2952.76     2938.93     40.09 o 
   7   1   0     1241.05     1211.25     23.26 o 
   8   1   0     1316.58     1380.92     36.50 o 
   9   1   0     1550.49     1478.58     45.73 o 
  10   1   0     1258.80     1372.90     43.90 o 
   0   2   0    14134.76    13576.74    212.07 o 
   1   2   0    13865.79    13664.92    170.06 o 
   2   2   0     2484.28     2433.23     27.73 o 
   3   2   0     3686.68     3767.67     42.70 o 
   4   2   0      858.44      828.67     14.84 o 
   5   2   0     6067.55     6057.75     69.25 o 
   6   2   0      627.11      572.58     14.91 o 
   7   2   0     1127.20     1131.85     22.43 o 
   8   2   0     1333.67     1306.38     30.19 o 
   9   2   0      773.82      756.43     30.08 o 
  10   2   0     1020.78     1040.55     38.06 o 
   1   3   0     7960.80     8173.14     82.85 o 
   2   3   0      202.89      142.24      6.68 o 
   3   3   0    26275.72    24791.69    256.14 o 
   4   3   0    30179.92    29221.32    300.21 o 
   5   3   0     8303.04     8005.83     88.30 o 
   6   3   0      710.72      687.90     15.99 o 
   7   3   0      254.35      255.16     13.85 o 
   8   3   0      435.01      438.56     17.33 o 
   9   3   0     1286.22     1329.31     41.07 o 
  10   3   0     3423.92     3635.05     79.82 o 
   0   4   0     3227.12     3175.91     48.44 o 
   1   4   0    11963.49    12208.54    123.66 o 
   2   4   0    13310.08    13595.63    137.43 o 
   3   4   0     6237.63     6597.90     70.79 o 
   4   4   0        8.41        4.31      2.90 o 
   5   4   0     3904.24     3819.34     47.00 o 
   6   4   0     2062.93     2036.79     44.95 o 
   7   4   0      547.74      561.88     15.37 o 
   8   4   0      419.59      479.63     31.69 o 
   9   4   0      774.58      788.62     31.35 o 
  10   4   0      385.13      429.39     37.28 o 
   1   5   0    10402.71    11131.42    121.76 o 
   2   5   0     3962.54     4040.44     44.66 o 
   3   5   0     4843.44     5048.88     56.10 o 
   4   5   0     7758.91     8154.59     88.11 o 
   5   5   0      777.74      758.09     19.70 o 
   6   5   0       28.15       24.95      5.06 o 
   7   5   0      221.56      232.11     13.35 o 
   8   5   0      262.24      279.66     26.36 o 
   9   5   0     1434.33     1427.98     42.89 o 
  10   5   0      796.72      854.39     34.91 o 
   0   6   0    21305.85    20782.91    303.94 o 
   1   6   0    10948.53    10748.33    117.79 o 
   2   6   0     5325.90     5394.59     58.60 o 
   3   6   0     2936.94     3200.74     43.70 o 
   4   6   0       10.42       28.27      4.46 o 
   5   6   0      900.56      895.39     17.09 o 
   6   6   0     4771.07     4760.56     58.70 o 
   7   6   0     9887.59     9908.00    111.67 o 
   8   6   0     5325.74     5409.32     81.00 o 
   9   6   0     2770.63     2886.16     66.53 o 
   1   7   0     1494.76     1472.26     20.73 o 
   2   7   0     4482.98     4492.00     50.46 o 
   3   7   0     4351.50     4216.04     48.72 o 
   4   7   0     2230.09     2121.22     29.15 o 
   5   7   0     2595.27     2549.40     34.92 o 
   6   7   0      384.48      394.51     13.38 o 
   7   7   0      264.13      269.34     11.49 o 
   8   7   0      290.87      320.82     16.19 o 
   9   7   0      337.97      375.87     32.89 o 
   0   8   0     3441.18     3576.42     58.60 o 
   1   8   0      515.04      446.76      9.56 o 
   2   8   0      300.25      261.08      7.44 o 
   3   8   0       85.78       97.31      9.13 o 
   4   8   0       81.83      101.44      6.23 o 
   5   8   0      121.88      117.59      7.49 o 
   6   8   0      707.49      716.77     16.54 o 
   7   8   0      920.79      942.97     30.07 o 
   8   8   0     1178.98     1228.45     62.31 o 
   9   8   0      206.08      187.96     14.35 o 
   1   9   0     5766.47     6108.15     67.30 o 
   2   9   0    11397.68    11682.73    122.38 o 
   3   9   0     7642.20     7617.01     83.50 o 
   4   9   0     9648.96     9660.62    120.34 o 
   5   9   0     6075.58     6194.75     72.48 o 
   6   9   0     1782.91     1862.83     29.96 o 
   7   9   0       76.53       89.54      9.52 o 
   8   9   0     1331.63     1264.89     32.45 o 
   9   9   0     1198.41     1223.88     49.38 o 
   0  10   0    10198.38    10336.70    154.43 o 
   1  10   0     6016.55     6260.42     69.60 o 
   2  10   0     1846.13     1918.76     26.82 o 
   3  10   0        1.59       12.26      3.33 o 
   4  10   0        0.22        2.38      3.13 o 
   5  10   0       26.80       39.16      5.16 o 
   6  10   0     3867.19     3766.25     50.17 o 
   7  10   0     5114.61     5106.39     76.92 o 
   8  10   0     2095.14     2141.96     43.13 o 
   9  10   0      614.01      637.88     29.71 o 
   1  11   0      395.08      385.26     12.14 o 
   2  11   0        2.79       10.90      3.16 o 
   3  11   0     1716.06     1773.96     26.58 o 
   4  11   0     1321.38     1312.49     22.45 o 
   5  11   0     1044.45     1051.02     20.62 o 
   6  11   0        4.88       14.54      4.65 o 
   7  11   0      535.77      501.09     20.58 o 
   8  11   0       17.12        5.90      6.56 o 
   9  11   0        6.47        6.45     10.00 o 
   0  12   0     6780.28     6998.28    110.69 o 
   1  12   0    11528.70    11491.50    122.69 o 
   2  12   0     9336.67     9230.94    101.00 o 
   3  12   0     1884.08     1841.53     38.61 o 
   4  12   0      246.21      257.26      9.90 o 
   5  12   0     4731.46     4766.13     60.17 o 
   6  12   0     6151.98     6013.45    100.38 o 
   7  12   0     3708.97     3626.11     60.73 o 
   8  12   0     1830.06     1891.28     40.81 o 
   1  13   0      484.59      504.53     12.70 o 
   2  13   0     1636.40     1621.82     25.75 o 
   3  13   0     7329.55     7342.81     84.10 o 
   4  13   0     9385.02     9444.60    105.72 o 
   5  13   0     2624.43     2699.30     39.76 o 
   6  13   0       45.98       56.75      6.87 o 
   7  13   0      108.70      113.23     14.36 o 
   8  13   0        8.12        5.90      8.93 o 
   0  14   0     4517.55     4586.07    122.03 o 
   1  14   0     2320.42     2265.81     32.99 o 
   2  14   0        0.33        2.72      3.60 o 
   3  14   0      184.67      175.30      9.02 o 
   4  14   0      523.40      531.13     20.14 o 
   5  14   0      548.72      540.95     15.47 o 
   6  14   0      504.58      493.38     24.32 o 
   7  14   0     1122.06     1113.19     37.26 o 
   8  14   0      495.78      545.55     28.32 o 
   1  15   0     2283.10     2263.51     33.74 o 
   2  15   0     8037.70     7859.20     90.31 o 
   3  15   0     7463.12     7501.12    131.44 o 
   4  15   0     4122.52     4117.52     54.41 o 
   5  15   0     4252.75     4221.16     64.53 o 
   6  15   0     2360.20     2414.45     48.59 o 
   7  15   0       64.39       77.14     13.38 o 
   0  16   0    14632.25    14254.55    306.63 o 
   1  16   0     4131.07     4009.23     52.50 o 
   2  16   0        8.60       31.58      9.51 o 
   3  16   0       20.35       30.80      6.48 o 
   4  16   0       14.55       19.91      5.24 o 
   5  16   0      276.00      290.10     16.37 o 
   6  16   0      700.93      699.51     22.67 o 
   7  16   0     2382.41     2332.36     60.87 o 
   1  17   0      592.75      599.38     15.88 o 
   2  17   0       37.36       40.62      5.68 o 
   3  17   0      834.99      819.73     19.26 o 
   4  17   0     1321.84     1323.23     26.02 o 
   5  17   0      641.72      685.37     20.98 o 
   6  17   0       45.37       54.26      9.04 o 
   7  17   0      365.98      366.69     24.84 o 
   0  18   0    10526.75    10524.27    169.06 o 
   1  18   0     7745.44     7614.45     90.58 o 
   2  18   0     4169.43     4080.20     55.38 o 
   3  18   0      866.30      871.43     20.53 o 
   4  18   0      199.99      205.66     12.63 o 
   5  18   0     2463.55     2450.53     47.77 o 
   6  18   0     2160.06     2186.93     58.64 o 
   1  19   0      961.79     1016.40     25.91 o 
   2  19   0      433.49      485.31     15.39 o 
   3  19   0     1741.40     1762.29     31.99 o 
   4  19   0     3317.97     3233.92     48.70 o 
   5  19   0     1047.63     1070.25     35.30 o 
   0  20   0     1877.56     1843.73     59.11 o 
   1  20   0     1333.60     1341.98     31.17 o 
   2  20   0       52.75       46.59      6.74 o 
   3  20   0      268.65      270.36     12.99 o 
   4  20   0       20.12       48.00      7.39 o 
   5  20   0       34.42       37.29     15.33 o 
   1  21   0     1120.92     1048.24     29.38 o 
   2  21   0     1190.85     1170.37     26.10 o 
   3  21   0     1144.22     1215.00     32.62 o 
   4  21   0     2770.12     2870.97     46.60 o 
   0  22   0     3719.78     3711.18    108.64 o 
   1  22   0     1723.15     1695.45     33.26 o 
   2  22   0     1676.85     1669.54     49.02 o 
   3  22   0     1214.10     1223.46     57.81 o 
   1  23   0      206.97      205.21     13.18 o 
 -10   1   1     1478.86     1495.86     49.03 o 
  -9   1   1     7456.05     7364.58    171.98 o 
  -8   1   1     6155.30     6118.46    110.81 o 
  -7   1   1     2595.47     2593.82     39.06 o 
  -6   1   1     2750.05     2806.80     42.40 o 
  -5   1   1      498.31      502.81     12.00 o 
  -4   1   1      700.18      661.00     13.25 o 
  -3   1   1     6284.08     6288.61     67.03 o 
  -2   1   1    13509.93    13426.31    136.93 o 
  -1   1   1     9587.03     9504.93    112.61 o 
   0   1   1    13512.30    13208.29    136.21 o 
   1   1   1    11465.89    11580.35    119.49 o 
   2   1   1     1601.89     1783.97     25.37 o 
   3   1   1     1264.92     1194.84     17.45 o 
   4   1   1     6315.01     6357.08     70.68 o 
   5   1   1    14430.20    14405.47    151.58 o 
   6   1   1    11657.42    11827.55    128.43 o 
   7   1   1     2761.83     2801.44     40.74 o 
   8   1   1      853.35      853.49     20.65 o 
   9   1   1       13.41        8.56      9.76 o 
  10   1   1      242.26      274.94     22.18 o 
 -10   2   1     2584.02     2527.53     63.37 o 
  -9   2   1      580.95      553.87     26.52 o 
  -8   2   1      427.66      434.91     26.24 o 
  -7   2   1     4522.69     4483.78     98.75 o 
  -6   2   1     9160.04     9243.13    109.37 o 
  -5   2   1    10212.98    10287.52    110.22 o 
  -4   2   1     5728.96     5515.99     61.45 o 
  -3   2   1     4511.69     4423.12     48.70 o 
  -2   2   1     3309.52     3386.07     36.83 o 
  -1   2   1     6559.94     6737.83    100.69 o 
   0   2   1     7820.92     7793.69    143.41 o 
   1   2   1    26326.42    25438.92    443.84 o 
   2   2   1    47918.50    41096.09   2124.48 o 
   3   2   1    12891.13    12259.03    367.66 o 
   4   2   1     8738.63     8828.32     94.68 o 
   5   2   1     4933.70     5155.46     70.18 o 
   6   2   1      942.35      958.52     19.74 o 
   7   2   1      717.98      707.51     17.70 o 
   8   2   1     5395.68     5567.31     70.59 o 
   9   2   1     4102.93     4248.04    138.09 o 
  10   2   1     2316.81     2302.34     84.43 o 
 -10   3   1       52.23       33.60     13.25 o 
  -9   3   1        3.11        5.79     10.04 o 
  -8   3   1       52.40       62.36     12.00 o 
  -7   3   1       12.20        9.07      5.91 o 
  -6   3   1      225.09      236.06      9.89 o 
  -5   3   1      199.40      179.52      8.22 o 
  -4   3   1     1057.87     1187.49     18.17 o 
  -3   3   1      284.88      293.62      6.90 o 
  -2   3   1      420.69      429.76      7.69 o 
  -1   3   1     1715.95     1926.50     21.88 o 
   0   3   1     6291.33     6699.02     78.75 o 
   1   3   1    10623.14    11026.02    112.39 o 
   2   3   1    20167.26    20186.01    206.84 o 
   3   3   1     3433.50     3707.77     49.60 o 
   4   3   1      272.82      280.70     14.53 o 
   5   3   1      136.46      180.25     11.62 o 
   6   3   1      352.71      343.12     11.87 o 
   7   3   1       49.08       44.09      6.53 o 
   8   3   1       89.22      102.65      9.39 o 
   9   3   1      148.57      132.22     12.42 o 
  10   3   1       37.44       64.63     21.62 o 
 -10   4   1      428.27      373.13     25.59 o 
  -9   4   1      130.24      156.04     17.34 o 
  -8   4   1      379.47      363.57     21.15 o 
  -7   4   1      367.21      387.75     15.16 o 
  -6   4   1     5605.65     5703.01     67.30 o 
  -5   4   1    14629.94    14269.02    149.38 o 
  -4   4   1    10940.27    10702.55    112.43 o 
  -3   4   1     5601.72     5616.22     60.91 o 
  -2   4   1        5.57       12.23      2.69 o 
  -1   4   1       73.26       95.53      4.51 o 
   0   4   1     5557.99     5515.14     57.29 o 
   1   4   1    29914.66    28440.33    296.57 o 
   2   4   1    38852.55    36866.32    557.22 o 
   3   4   1    26026.11    25395.84    359.22 o 
   4   4   1     4136.97     3938.27     46.65 o 
   5   4   1      685.19      742.21     20.75 o 
   6   4   1     1148.68     1107.05     21.10 o 
   7   4   1     1279.86     1274.08     30.20 o 
   8   4   1      358.78      370.38     14.12 o 
   9   4   1     2580.29     2651.04     49.55 o 
  10   4   1     2349.66     2448.72     90.70 o 
 -10   5   1     3737.41     3885.38     85.16 o 
  -9   5   1     2938.64     3059.64     69.70 o 
  -8   5   1     2160.71     2117.69     62.19 o 
  -7   5   1     2847.88     2872.55     48.44 o 
  -6   5   1     3079.11     3162.90     42.09 o 
  -5   5   1      875.69      905.69     16.79 o 
  -4   5   1     4597.61     4513.85     52.03 o 
  -3   5   1    17597.32    17439.32    176.99 o 
  -2   5   1    21507.84    21054.71    246.07 o 
  -1   5   1     3512.22     3360.37     37.28 o 
   0   5   1      282.17      214.64      5.26 o 
   1   5   1    14548.19    14400.56    168.00 o 
   2   5   1      604.95      755.91     20.25 o 
   3   5   1     5325.63     5408.62     69.42 o 
   4   5   1     6790.87     6302.36     70.18 o 
   5   5   1    10297.11    10212.16    110.45 o 
   6   5   1     3804.73     3824.99     49.46 o 
   7   5   1     2717.22     2702.66     39.79 o 
   8   5   1      871.08      844.64     23.99 o 
   9   5   1      156.61      195.66     14.64 o 
  10   5   1       41.65       48.90     21.42 o 
 -10   6   1       74.03       85.77     16.18 o 
  -9   6   1      104.53      125.25     21.11 o 
  -8   6   1       85.69       91.09      9.99 o 
  -7   6   1      562.24      539.95     17.84 o 
  -6   6   1      207.27      205.36      9.22 o 
  -5   6   1      896.87      894.86     16.87 o 
  -4   6   1     1008.86     1046.84     17.32 o 
  -3   6   1      193.08      203.91      6.92 o 
  -2   6   1     5670.74     6170.77     66.26 o 
  -1   6   1     2499.90     2769.22     32.12 o 
   0   6   1        4.44       16.22      8.64 o 
   1   6   1      459.26      487.82     25.50 o 
   2   6   1       47.18       28.46      4.11 o 
   3   6   1     4444.44     4794.88     63.07 o 
   4   6   1      680.09      744.72     14.35 o 
   5   6   1        2.62        2.63      3.61 o 
   6   6   1      361.05      365.60     13.95 o 
   7   6   1        4.78        3.85      4.98 o 
   8   6   1      216.90      243.94     14.44 o 
   9   6   1      139.35      151.29     16.88 o 
  -9   7   1     4097.64     4116.89    118.03 o 
  -8   7   1     5279.73     5307.97     80.35 o 
  -7   7   1     3927.89     3943.06     62.06 o 
  -6   7   1      342.22      359.25     12.11 o 
  -5   7   1     1412.46     1421.12     22.92 o 
  -4   7   1      319.86      324.27      9.09 o 
  -3   7   1     3221.19     3324.42     39.98 o 
  -2   7   1    21307.69    21502.67    216.63 o 
  -1   7   1    30257.61    29605.03    540.08 o 
   0   7   1    12401.54    12611.55    148.90 o 
   1   7   1       64.76      106.71      4.65 o 
   2   7   1      256.71      252.28     19.51 o 
   3   7   1     1029.37     1059.17     23.36 o 
   4   7   1      132.28      119.81     11.95 o 
   5   7   1     1983.02     1900.05     37.10 o 
   6   7   1    11041.16    11109.51    121.95 o 
   7   7   1     5202.17     5239.09     66.02 o 
   8   7   1      546.20      549.31     25.99 o 
   9   7   1      387.24      396.26     23.15 o 
  -9   8   1      209.24      235.12     21.10 o 
  -8   8   1     2126.01     2119.33     42.26 o 
  -7   8   1     6785.17     6614.25     93.72 o 
  -6   8   1     3985.32     3963.47     50.98 o 
  -5   8   1     4279.19     4230.95     52.14 o 
  -4   8   1     6285.71     6210.89     70.36 o 
  -3   8   1     6861.34     6688.73     84.35 o 
  -2   8   1      736.28      628.98     11.91 o 
  -1   8   1     3133.48     3336.03     39.15 o 
   0   8   1     7277.80     7282.62     89.59 o 
   1   8   1    31675.05    30788.15    319.46 o 
   2   8   1    24878.94    25336.55    257.19 o 
   3   8   1     2717.14     2741.69     34.86 o 
   4   8   1     3915.76     3915.14     47.67 o 
   5   8   1     2217.67     2281.71     32.80 o 
   6   8   1        0.87        1.78      4.04 o 
   7   8   1     1881.15     1949.96     32.40 o 
   8   8   1     5958.92     5852.57     86.79 o 
   9   8   1     3675.42     3777.66     81.60 o 
  -9   9   1      498.26      467.34     25.32 o 
  -8   9   1      705.27      747.06     23.40 o 
  -7   9   1      333.50      344.88     15.27 o 
  -6   9   1      427.29      412.96     15.45 o 
  -5   9   1      656.53      700.43     23.27 o 
  -4   9   1      556.06      553.22     12.82 o 
  -3   9   1      582.42      578.47     12.52 o 
  -2   9   1       69.39       57.14      7.99 o 
  -1   9   1     1739.85     1684.43     23.33 o 
   0   9   1     1282.91     1270.35     21.62 o 
   1   9   1      195.93      224.65      8.11 o 
   2   9   1      296.85      228.06      7.57 o 
   3   9   1       55.30       73.48      5.26 o 
   4   9   1      594.02      564.08     13.03 o 
   5   9   1        4.38        9.45      3.92 o 
   6   9   1      958.23      945.02     19.62 o 
   7   9   1      896.95      924.26     20.79 o 
   8   9   1      218.79      258.74     33.62 o 
   9   9   1       59.75       70.22     13.43 o 
  -9  10   1      433.38      451.10     26.52 o 
  -8  10   1      693.04      617.92     21.71 o 
  -7  10   1     1464.80     1435.55     32.13 o 
  -6  10   1     4649.62     4615.71     69.35 o 
  -5  10   1     5562.69     5590.69     66.85 o 
  -4  10   1     5998.18     5812.31     67.80 o 
  -3  10   1      703.66      676.87     13.97 o 
  -2  10   1     1404.92     1508.33     22.58 o 
  -1  10   1     1744.84     1796.97     25.12 o 
   0  10   1     1642.20     1600.65     26.35 o 
   1  10   1     3430.26     3454.58     41.95 o 
   2  10   1     9861.20     9893.42    105.87 o 
   3  10   1     8939.14     8702.18     95.10 o 
   4  10   1     2504.71     2480.58     34.39 o 
   5  10   1      114.98      124.15      9.80 o 
   6  10   1      578.98      614.02     15.86 o 
   7  10   1      775.76      803.71     19.49 o 
   8  10   1      634.25      616.16     44.38 o 
   9  10   1     2019.95     2077.98     90.93 o 
  -9  11   1     2247.41     2327.96     60.65 o 
  -8  11   1     3354.05     3498.00     60.80 o 
  -7  11   1     3108.69     3089.32     53.77 o 
  -6  11   1     4278.60     4168.77     64.70 o 
  -5  11   1      512.05      470.20     13.05 o 
  -4  11   1     1961.41     1927.12     33.39 o 
  -3  11   1    12484.60    12647.96    134.32 o 
  -2  11   1    21289.96    21649.38    221.52 o 
  -1  11   1     6603.78     6569.19     73.40 o 
   0  11   1     6808.74     6922.89     76.90 o 
   1  11   1     9722.45     9850.70    105.75 o 
   2  11   1     1118.13     1122.95     19.14 o 
   3  11   1     1330.04     1401.50     34.38 o 
   4  11   1     5598.08     5581.06     79.32 o 
   5  11   1     6990.14     7135.67     83.35 o 
   6  11   1     4000.22     4012.82     53.51 o 
   7  11   1     2466.08     2498.44     39.27 o 
   8  11   1     1194.58     1214.68     40.14 o 
  -8  12   1        2.25        3.09      6.40 o 
  -7  12   1       17.72       24.03      7.04 o 
  -6  12   1      113.35      100.41      9.79 o 
  -5  12   1      440.14      391.55     16.35 o 
  -4  12   1      921.85      906.49     20.78 o 
  -3  12   1       83.53       96.66      9.14 o 
  -2  12   1      106.38      126.63      9.10 o 
  -1  12   1      450.12      494.24     11.99 o 
   0  12   1       42.49       42.77      4.50 o 
   1  12   1      258.13      262.80      8.82 o 
   2  12   1      797.53      788.61     15.90 o 
   3  12   1      452.90      462.45     12.29 o 
   4  12   1      720.54      708.37     16.12 o 
   5  12   1       21.00       17.04      5.11 o 
   6  12   1      438.61      423.64     13.90 o 
   7  12   1       66.71       68.64     15.90 o 
   8  12   1       21.64       15.17     11.01 o 
  -8  13   1     1880.15     1876.90     57.87 o 
  -7  13   1     1558.28     1572.86     35.64 o 
  -6  13   1      233.18      222.37     13.96 o 
  -5  13   1      451.05      409.31     12.95 o 
  -4  13   1       23.07       43.06      6.41 o 
  -3  13   1     3703.46     3732.32     48.06 o 
  -2  13   1     5857.50     5735.19     67.45 o 
  -1  13   1     8129.99     7986.17    103.16 o 
   0  13   1     5346.79     5424.80     63.89 o 
   1  13   1     1166.10     1160.38     20.45 o 
   2  13   1      183.84      216.50      8.78 o 
   3  13   1      576.79      602.91     14.65 o 
   4  13   1      921.55      949.09     19.34 o 
   5  13   1     3215.94     3191.02     50.96 o 
   6  13   1     4036.67     4085.50     55.52 o 
   7  13   1     2005.20     1956.87     62.59 o 
   8  13   1      333.00      317.20     22.70 o 
  -8  14   1      424.08      397.23     18.75 o 
  -7  14   1     1972.97     2005.68     42.08 o 
  -6  14   1     4162.48     4088.09     66.16 o 
  -5  14   1     6275.73     6214.85     76.14 o 
  -4  14   1     4081.13     3928.47     51.54 o 
  -3  14   1     4195.83     4132.40     52.92 o 
  -2  14   1      634.22      621.94     14.95 o 
  -1  14   1      272.13      304.66     15.16 o 
   0  14   1     2119.29     2115.68     31.37 o 
   1  14   1    10193.44    10167.86    111.79 o 
   2  14   1    12017.32    11842.41    128.62 o 
   3  14   1     6412.48     6356.70     92.40 o 
   4  14   1     2990.88     2975.79     42.09 o 
   5  14   1     1013.37     1041.72     24.70 o 
   6  14   1        7.12        3.72      5.40 o 
   7  14   1      638.61      655.14     28.89 o 
   8  14   1     2546.11     2472.59     63.74 o 
  -7  15   1      272.78      256.55     16.43 o 
  -6  15   1      109.15      116.89     11.03 o 
  -5  15   1       43.18       42.63      6.14 o 
  -4  15   1      481.47      479.20     14.00 o 
  -3  15   1      550.86      543.26     14.67 o 
  -2  15   1      324.51      341.56     11.38 o 
  -1  15   1      576.51      586.20     14.74 o 
   0  15   1      600.15      618.56     15.11 o 
   1  15   1     1173.35     1150.26     21.73 o 
   2  15   1      291.78      298.38     10.87 o 
   3  15   1       29.95       32.27      5.10 o 
   4  15   1      235.39      245.09     10.62 o 
   5  15   1      502.87      486.61     16.72 o 
   6  15   1      177.47      183.86     13.49 o 
   7  15   1       70.79       67.13     12.83 o 
  -7  16   1     1316.97     1378.68     34.75 o 
  -6  16   1     2854.58     2939.74     53.85 o 
  -5  16   1     1839.13     1853.74     38.59 o 
  -4  16   1     2330.97     2265.93     35.83 o 
  -3  16   1     1680.75     1687.44     28.94 o 
  -2  16   1      665.44      624.85     15.89 o 
  -1  16   1        8.01       14.28      4.91 o 
   0  16   1     2737.54     2670.84     38.73 o 
   1  16   1     6875.25     6862.33     81.11 o 
   2  16   1     6119.02     6101.82     82.26 o 
   3  16   1     3337.28     3352.75     46.73 o 
   4  16   1     1808.56     1812.31     31.07 o 
   5  16   1     1285.43     1275.71     25.64 o 
   6  16   1      339.75      340.15     16.35 o 
   7  16   1      378.83      367.25     24.78 o 
  -7  17   1     1330.69     1356.89     35.18 o 
  -6  17   1      298.78      282.38     16.11 o 
  -5  17   1       11.80       12.61      6.33 o 
  -4  17   1      715.06      693.51     18.49 o 
  -3  17   1     1527.02     1583.40     28.53 o 
  -2  17   1     3745.57     3720.03     50.78 o 
  -1  17   1     5550.16     5448.56     78.13 o 
   0  17   1     5943.86     5890.83     72.34 o 
   1  17   1     2345.46     2318.44     35.96 o 
   2  17   1        8.41       25.89      9.12 o 
   3  17   1      368.79      364.91     12.83 o 
   4  17   1     1398.65     1398.32     27.03 o 
   5  17   1     5199.62     5203.26     80.29 o 
   6  17   1     5117.33     5213.22    104.28 o 
  -6  18   1      415.67      401.94     18.58 o 
  -5  18   1      185.93      174.80     13.57 o 
  -4  18   1       30.63       32.89      6.07 o 
  -3  18   1      481.58      473.18     15.12 o 
  -2  18   1       63.50       62.41      6.80 o 
  -1  18   1      636.43      650.32     17.38 o 
   0  18   1      902.84      897.01     23.46 o 
   1  18   1      416.87      388.84     13.87 o 
   2  18   1      246.22      249.22     11.38 o 
   3  18   1       24.43       34.62      5.91 o 
   4  18   1        0.70       19.21      5.38 o 
   5  18   1       89.24      110.70     11.27 o 
   6  18   1        1.68        4.86      9.31 o 
  -5  19   1      277.33      278.77     22.48 o 
  -4  19   1      574.98      583.85     26.91 o 
  -3  19   1     3215.96     3208.71     47.76 o 
  -2  19   1     1435.64     1416.35     31.49 o 
  -1  19   1      158.51      173.94     18.73 o 
   0  19   1      559.63      553.40     18.79 o 
   1  19   1     1251.09     1208.69     24.96 o 
   2  19   1     1026.79     1023.46     22.93 o 
   3  19   1      320.56      318.17     13.15 o 
   4  19   1     3866.00     3869.22     65.42 o 
   5  19   1     2573.19     2708.91     52.10 o 
  -5  20   1     5469.71     5589.71     88.72 o 
  -4  20   1     4599.62     4556.00     63.28 o 
  -3  20   1      537.33      577.45     22.16 o 
  -2  20   1      193.45      214.35     15.40 o 
  -1  20   1     1361.39     1294.54     26.79 o 
   0  20   1     1027.95      997.73     23.08 o 
   1  20   1     2552.23     2549.12     40.97 o 
   2  20   1     7163.23     7149.10     88.59 o 
   3  20   1     6365.17     6340.87     81.07 o 
   4  20   1     3300.85     3330.01     82.46 o 
   5  20   1      121.06      148.55     13.71 o 
  -4  21   1      131.09      140.45     12.89 o 
  -3  21   1      664.21      672.27     22.37 o 
  -2  21   1      712.50      696.61     22.21 o 
  -1  21   1        5.38       17.38      5.70 o 
   0  21   1      145.20      167.70     12.29 o 
   1  21   1      597.41      588.70     20.76 o 
   2  21   1        0.21       12.25      5.44 o 
   3  21   1      930.64      915.45     23.20 o 
   4  21   1      784.14      769.34     25.69 o 
  -3  22   1      584.41      577.11     21.25 o 
  -2  22   1      261.46      280.18     14.86 o 
  -1  22   1        4.72       27.37      6.93 o 
   0  22   1     1507.69     1477.69     30.66 o 
   1  22   1     3758.74     3757.60     67.59 o 
   2  22   1     1867.44     1774.14     34.24 o 
   3  22   1      913.11      877.87     27.71 o 
   0  23   1     2139.29     2113.57     38.89 o 
 -10   0   2      778.46      829.57     48.20 o 
  -9   0   2     3829.25     3876.78    115.76 o 
  -8   0   2     5658.19     5523.76    145.96 o 
  -7   0   2       84.57       89.58     18.42 o 
  -6   0   2     1462.17     1457.65     32.67 o 
  -5   0   2     1290.90     1260.85     34.66 o 
  -4   0   2     3452.77     3142.73     52.53 o 
  -3   0   2    20821.57    20462.03    293.64 o 
  -2   0   2    25364.03    24065.03    346.57 o 
  -1   0   2    47274.07    43143.76   2324.12 o 
   0   0   2     3872.93     3918.53     57.70 o 
   1   0   2    21265.60    21805.63    309.53 o 
   2   0   2     1783.04     1740.95     32.69 o 
   3   0   2    10530.25     6060.72    130.30 o 
   4   0   2    13389.78    12702.35    500.48 o 
   5   0   2    11288.00    10895.63    269.41 o 
   6   0   2    12181.63    12132.85    304.03 o 
   7   0   2     1731.01     1763.40     42.96 o 
   8   0   2       97.90      104.62     13.90 o 
   9   0   2     1751.73     1836.33     47.71 o 
 -10   1   2        2.32       -1.24     10.47 o 
  -9   1   2      942.82      988.51     36.18 o 
  -8   1   2     3716.69     3613.99    114.14 o 
  -7   1   2     4885.41     5084.19     94.05 o 
  -6   1   2     1325.69     1274.89     21.20 o 
  -5   1   2     1362.91     1415.84     21.28 o 
  -4   1   2     1295.54     1268.57     18.22 o 
  -3   1   2      657.43      584.70      9.47 o 
  -2   1   2      296.47      331.33     20.14 o 
  -1   1   2    11987.65    12691.74    223.01 o 
   0   1   2     7896.34     8105.94    135.70 o 
   1   1   2      264.59      229.81      6.01 o 
   2   1   2      185.94      281.59      7.60 o 
   3   1   2       45.39       45.18      9.95 o 
   4   1   2      952.72      963.33     19.88 o 
   5   1   2        0.68        7.14      4.28 o 
   6   1   2      267.97      259.72     11.42 o 
   7   1   2     4677.73     4742.15     68.63 o 
   8   1   2     5076.43     5092.35     70.66 o 
   9   1   2      190.67      186.28     12.36 o 
 -10   2   2       19.46       30.78     12.71 o 
  -9   2   2        8.31       17.05     13.29 o 
  -8   2   2      595.07      614.43     26.76 o 
  -7   2   2     1143.31     1166.01     54.88 o 
  -6   2   2      391.14      379.17     11.07 o 
  -5   2   2     1375.50     1317.41     20.37 o 
  -4   2   2    13823.34    13855.40    142.54 o 
  -3   2   2     2314.27     2125.32     25.49 o 
  -2   2   2      412.12      500.40     12.05 o 
  -1   2   2      120.35      131.94      5.02 o 
   0   2   2      928.33      917.79     11.64 o 
   1   2   2      565.21      598.93     11.07 o 
   2   2   2      869.42      897.78     12.85 o 
   3   2   2     3043.88     2846.56     34.26 o 
   4   2   2     6631.77     6441.66     71.68 o 
   5   2   2      443.69      422.02     14.06 o 
   6   2   2       64.43       92.27     16.23 o 
   7   2   2     2589.57     2649.07     59.10 o 
   8   2   2      249.37      248.59     13.17 o 
   9   2   2       59.75       59.85     12.44 o 
 -10   3   2      740.46      694.19     32.01 o 
  -9   3   2      976.72     1018.66     36.66 o 
  -8   3   2     2968.58     2905.60    129.05 o 
  -7   3   2     9267.60     9039.32    119.09 o 
  -6   3   2    14244.91    13753.83    170.44 o 
  -5   3   2    13982.15    13746.46    143.68 o 
  -4   3   2     7993.34     8281.97     93.75 o 
  -3   3   2      143.76      144.57      4.57 o 
  -2   3   2     4719.67     4788.17     51.04 o 
  -1   3   2     8715.87     8700.36     88.99 o 
   0   3   2    25358.90    24521.43    295.33 o 
   1   3   2     2636.19     2334.28     26.48 o 
   2   3   2    12817.33    12121.73    124.78 o 
   3   3   2    17688.27    17781.55    223.40 o 
   4   3   2      172.05      175.16      7.89 o 
   5   3   2     3919.63     3976.98     57.63 o 
   6   3   2     3971.98     3764.65    107.15 o 
   7   3   2     4046.20     4100.01     54.46 o 
   8   3   2     4728.54     4903.49     65.89 o 
   9   3   2     4289.62     4450.06     89.90 o 
 -10   4   2     1317.51     1285.84     43.56 o 
  -9   4   2      671.39      638.62     29.42 o 
  -8   4   2      680.16      671.89     32.96 o 
  -7   4   2       51.28       53.95      8.82 o 
  -6   4   2      118.65      127.50      9.50 o 
  -5   4   2     1488.95     1516.75     37.07 o 
  -4   4   2     6463.98     6358.99     81.83 o 
  -3   4   2     8497.58     8468.71     88.64 o 
  -2   4   2     5663.29     5840.63     61.83 o 
  -1   4   2      848.45      843.04     12.78 o 
   0   4   2     6550.73     6864.25     70.93 o 
   1   4   2     7339.84     7993.98     82.60 o 
   2   4   2     4843.11     5035.05     54.44 o 
   3   4   2    21020.76    21282.12    217.29 o 
   4   4   2    12788.35    13045.00    136.35 o 
   5   4   2     3768.98     3822.29     47.71 o 
   6   4   2      736.33      739.65     20.15 o 
   7   4   2       49.46       42.75      6.70 o 
   8   4   2        1.73        2.13      5.86 o 
   9   4   2        0.76       -1.32     12.95 o 
 -10   5   2       13.20       23.42     12.17 o 
  -9   5   2       11.79        4.74     10.28 o 
  -8   5   2     1513.45     1509.70     43.30 o 
  -7   5   2     1016.03     1013.37     24.64 o 
  -6   5   2       13.75       11.15      5.26 o 
  -5   5   2     1135.61     1167.01     19.35 o 
  -4   5   2     2613.16     2792.06     34.64 o 
  -3   5   2      608.21      671.29     11.60 o 
  -2   5   2      218.75      207.42     10.08 o 
  -1   5   2     1412.13     1337.37     24.96 o 
   0   5   2     6016.76     6160.29     64.85 o 
   1   5   2     8185.71     8356.84     91.45 o 
   2   5   2     1163.72     1246.17     17.24 o 
   3   5   2     4088.60     4270.31     48.77 o 
   4   5   2     1877.16     1994.31     27.73 o 
   5   5   2        2.18        3.01      3.86 o 
   6   5   2      406.63      384.00     15.08 o 
   7   5   2     1964.22     2052.78     39.38 o 
   8   5   2     1352.25     1377.18     32.56 o 
   9   5   2       10.06        9.80      9.34 o 
 -10   6   2     4453.83     4519.80    139.61 o 
  -9   6   2     3710.79     3776.04     84.98 o 
  -8   6   2     2468.41     2410.71     58.15 o 
  -7   6   2       75.87       92.38     15.22 o 
  -6   6   2     3449.31     3461.94     53.94 o 
  -5   6   2     6113.15     6174.58     70.24 o 
  -4   6   2    11409.11    11384.56    119.68 o 
  -3   6   2    16580.86    15790.26    175.32 o 
  -2   6   2    15291.11    14910.21    151.92 o 
  -1   6   2    11801.87    11175.84    620.41 o 
   0   6   2      308.09      410.85      9.83 o 
   1   6   2     1407.97     1462.17     19.57 o 
   2   6   2     4398.30     4414.00     49.41 o 
   3   6   2    22809.54    23041.35    235.60 o 
   4   6   2    23191.83    23419.74    275.71 o 
   5   6   2    10994.98    11081.70    119.64 o 
   6   6   2     5418.43     5362.30     65.28 o 
   7   6   2     1866.36     1761.62     35.92 o 
   8   6   2        4.62        1.99      6.90 o 
   9   6   2      947.58     1005.69     48.97 o 
  -9   7   2      188.13      214.39     20.57 o 
  -8   7   2     1636.31     1636.83     45.97 o 
  -7   7   2     3790.65     3786.01    104.51 o 
  -6   7   2     5251.55     5128.15     73.80 o 
  -5   7   2     3713.65     3721.18     46.28 o 
  -4   7   2     1329.02     1335.81     21.21 o 
  -3   7   2     1112.04     1174.49     18.01 o 
  -2   7   2     1289.13     1330.12     46.87 o 
  -1   7   2     9608.01     9987.80    119.71 o 
   0   7   2    11762.61    12295.28    146.15 o 
   1   7   2    13222.34    13570.29    138.94 o 
   2   7   2     5350.44     5500.78     60.80 o 
   3   7   2       68.29       65.55     10.77 o 
   4   7   2     1234.72     1344.13     21.29 o 
   5   7   2      268.64      278.88     10.71 o 
   6   7   2     1492.41     1568.18     26.56 o 
   7   7   2     2673.47     2619.65     88.39 o 
   8   7   2      856.23      903.12     26.17 o 
   9   7   2     1050.14     1082.12     98.73 o 
  -9   8   2      844.47      840.78     34.17 o 
  -8   8   2      746.58      825.94     32.00 o 
  -7   8   2        0.38       10.93      6.17 o 
  -6   8   2      165.18      173.36     11.29 o 
  -5   8   2     1531.90     1522.41     24.12 o 
  -4   8   2     2275.72     2121.90     29.30 o 
  -3   8   2     3046.54     3048.15     38.19 o 
  -2   8   2     3056.42     3001.66     42.74 o 
  -1   8   2      363.29      345.33     13.60 o 
   0   8   2       50.56       31.84      3.36 o 
   1   8   2     3186.94     3499.58     41.19 o 
   2   8   2     1827.18     1881.88     25.43 o 
   3   8   2     3633.65     3822.07     45.84 o 
   4   8   2     4953.61     4940.90     58.09 o 
   5   8   2      977.42      942.78     18.55 o 
   6   8   2      281.55      292.13     10.95 o 
   7   8   2       67.99       74.01      9.31 o 
   8   8   2        0.02        0.51      7.55 o 
   9   8   2      231.12      252.35     21.50 o 
  -9   9   2     1111.73     1097.52     39.45 o 
  -8   9   2     3415.03     3485.83     75.88 o 
  -7   9   2     9345.03     9278.99    125.00 o 
  -6   9   2     5887.06     5921.92     84.09 o 
  -5   9   2     3321.41     3334.26     43.75 o 
  -4   9   2     4486.68     4487.28     53.86 o 
  -3   9   2     1244.14     1250.43     20.02 o 
  -2   9   2      533.92      450.34     12.31 o 
  -1   9   2    15936.75    16417.17    206.38 o 
   0   9   2    25018.51    25232.23    255.94 o 
   1   9   2    21987.94    22181.62    260.23 o 
   2   9   2    15710.31    15852.82    163.59 o 
   3   9   2     1985.17     1927.31     27.31 o 
   4   9   2      460.04      446.20     11.52 o 
   5   9   2       14.50       29.28      5.00 o 
   6   9   2     2759.41     2814.18     40.34 o 
   7   9   2     6781.78     6831.98     97.32 o 
   8   9   2     3853.48     3827.26     80.67 o 
   9   9   2     1582.92     1623.30     55.40 o 
  -9  10   2     1299.91     1346.78     44.36 o 
  -8  10   2     1101.21     1070.35     28.71 o 
  -7  10   2       50.43       59.96      9.68 o 
  -6  10   2      619.20      585.74     18.65 o 
  -5  10   2     2418.22     2427.75     34.72 o 
  -4  10   2     1064.09     1045.66     18.89 o 
  -3  10   2     2288.22     2162.84     41.95 o 
  -2  10   2     9589.46     9575.57    102.71 o 
  -1  10   2     3460.07     3504.73     48.77 o 
   0  10   2      243.65      312.14      8.74 o 
   1  10   2     2487.14     2601.71     39.62 o 
   2  10   2      875.80      809.03     15.18 o 
   3  10   2     3071.87     3077.83     39.63 o 
   4  10   2     2624.88     2638.26     36.16 o 
   5  10   2     2713.66     2753.53     43.97 o 
   6  10   2     4093.55     4107.37     54.07 o 
   7  10   2      457.25      453.06     26.67 o 
   8  10   2       21.91       13.31      9.66 o 
   9  10   2      299.53      360.40     24.63 o 
  -9  11   2      124.40      146.94     17.80 o 
  -8  11   2       29.30       37.48      8.19 o 
  -7  11   2      526.92      533.51     19.37 o 
  -6  11   2     3287.69     3164.77     53.07 o 
  -5  11   2     1670.50     1590.86     31.91 o 
  -4  11   2       95.96      111.51      7.11 o 
  -3  11   2        3.09       10.83      3.78 o 
  -2  11   2      665.45      607.25     13.27 o 
  -1  11   2     1452.74     1612.78     27.47 o 
   0  11   2     2020.59     2215.65     30.29 o 
   1  11   2     2334.26     2322.07     31.53 o 
   2  11   2     1793.75     1723.29     36.48 o 
   3  11   2      613.35      688.91     14.83 o 
   4  11   2      249.76      255.48      9.62 o 
   5  11   2      359.90      332.05     14.32 o 
   6  11   2      202.90      199.83     13.00 o 
   7  11   2       56.49       57.73     19.60 o 
   8  11   2      331.56      354.89     23.43 o 
  -8  12   2     1333.69     1322.65     33.48 o 
  -7  12   2      859.22      857.44     25.01 o 
  -6  12   2      165.02      137.15     11.10 o 
  -5  12   2     4416.57     4320.44     65.70 o 
  -4  12   2    10592.60    10535.56    140.10 o 
  -3  12   2     9345.04     9116.45    100.57 o 
  -2  12   2     4983.51     4827.57     70.76 o 
  -1  12   2     1399.14     1366.77     22.18 o 
   0  12   2      760.39      694.07     14.50 o 
   1  12   2      398.59      391.06     12.19 o 
   2  12   2     5862.47     6004.95     81.52 o 
   3  12   2    18664.36    18149.65    585.84 o 
   4  12   2    12222.97    12145.45    137.69 o 
   5  12   2     4240.71     4429.35     64.01 o 
   6  12   2     1660.25     1681.51     35.77 o 
   7  12   2      472.93      486.16     19.13 o 
   8  12   2       78.71       51.44     12.45 o 
  -8  13   2      193.77      225.12     24.62 o 
  -7  13   2     1087.30     1113.11     29.31 o 
  -6  13   2     2387.64     2519.57     46.61 o 
  -5  13   2     2471.70     2409.54     43.61 o 
  -4  13   2      661.13      611.16     15.25 o 
  -3  13   2      330.26      364.29     11.26 o 
  -2  13   2      594.62      598.64     14.21 o 
  -1  13   2      462.25      478.05     12.78 o 
   0  13   2      528.18      542.70     13.18 o 
   1  13   2     1964.16     1952.26     29.13 o 
   2  13   2     9812.61     9899.61    109.03 o 
   3  13   2     7195.00     7084.63     95.95 o 
   4  13   2       73.54       69.54      6.47 o 
   5  13   2      552.32      591.67     18.93 o 
   6  13   2      705.22      700.37     22.05 o 
   7  13   2      386.34      386.93     17.40 o 
   8  13   2      567.36      553.81     28.23 o 
  -8  14   2       84.57       98.12     11.58 o 
  -7  14   2      192.34      193.75     14.40 o 
  -6  14   2     1758.35     1700.77     36.83 o 
  -5  14   2      130.89      117.56     10.38 o 
  -4  14   2      607.63      540.44     14.64 o 
  -3  14   2       40.73       63.75     16.37 o 
  -2  14   2     2043.56     1998.06     30.56 o 
  -1  14   2     1666.68     1685.45     26.95 o 
   0  14   2      179.65      179.69      8.62 o 
   1  14   2        6.21       17.42      4.15 o 
   2  14   2      527.85      540.81     14.01 o 
   3  14   2      242.47      234.86     11.68 o 
   4  14   2       52.96       48.00      5.70 o 
   5  14   2     2042.48     1993.80     39.25 o 
   6  14   2     1452.23     1442.25     33.75 o 
   7  14   2        0.31        1.58      6.37 o 
  -7  15   2     4039.91     4121.13     76.89 o 
  -6  15   2     3548.24     3534.93     92.73 o 
  -5  15   2     2939.62     2937.48     51.81 o 
  -4  15   2     1948.31     1948.00     31.99 o 
  -3  15   2     2057.82     1931.91     31.35 o 
  -2  15   2      501.11      516.10     16.54 o 
  -1  15   2     8498.58     8401.70    117.51 o 
   0  15   2     7998.21     7809.29     89.54 o 
   1  15   2     3890.35     3839.85     50.11 o 
   2  15   2     2325.11     2242.21     41.80 o 
   3  15   2     1789.07     1744.53     39.44 o 
   4  15   2      398.30      413.15     16.13 o 
   5  15   2        3.10       -0.26      5.19 o 
   6  15   2     1113.21     1208.56     31.21 o 
   7  15   2     4929.40     5018.92    162.99 o 
  -7  16   2       19.46       19.88      7.83 o 
  -6  16   2     1060.48     1090.35     29.48 o 
  -5  16   2      162.17      168.69     14.28 o 
  -4  16   2     1215.48     1184.42     27.03 o 
  -3  16   2     3282.42     3114.93     44.20 o 
  -2  16   2     4405.48     4339.36     64.61 o 
  -1  16   2     4388.62     4316.89     55.80 o 
   0  16   2      272.49      315.83     14.11 o 
   1  16   2     2792.29     2758.54     39.94 o 
   2  16   2      954.87      958.84     20.26 o 
   3  16   2      830.36      873.09     19.93 o 
   4  16   2     1621.20     1623.58     34.93 o 
   5  16   2     3208.24     3106.92     54.85 o 
   6  16   2     2800.36     2801.77     53.28 o 
   7  16   2      595.93      644.28     30.57 o 
  -6  17   2      886.74      879.98     26.72 o 
  -5  17   2      360.65      354.52     16.66 o 
  -4  17   2      260.14      240.52     12.88 o 
  -3  17   2       23.35       35.00      5.68 o 
  -2  17   2      277.61      278.03     17.32 o 
  -1  17   2       86.13      101.74      9.08 o 
   0  17   2      335.49      335.94     17.33 o 
   1  17   2       32.53       48.75     10.21 o 
   2  17   2      833.76      823.67     19.13 o 
   3  17   2       49.28       46.68      6.26 o 
   4  17   2        8.82        8.56      6.01 o 
   5  17   2      227.21      225.21     14.90 o 
   6  17   2      456.77      457.46     32.49 o 
  -6  18   2       28.18       24.24      8.44 o 
  -5  18   2     2164.63     2163.49     44.60 o 
  -4  18   2     5399.18     5418.47    100.39 o 
  -3  18   2     4852.98     4719.39     62.49 o 
  -2  18   2     3345.63     3224.59     62.73 o 
  -1  18   2     1137.35     1066.63     26.39 o 
   0  18   2      948.75      940.22     20.96 o 
   1  18   2       22.26       20.95      4.96 o 
   2  18   2     1205.62     1193.02     24.36 o 
   3  18   2     5566.06     5614.47    119.00 o 
   4  18   2     6777.14     6712.98     98.59 o 
   5  18   2     2526.78     2537.34     49.75 o 
   6  18   2     1456.44     1449.95     36.72 o 
  -5  19   2     2844.00     2746.70     59.49 o 
  -4  19   2      886.19      837.17     52.09 o 
  -3  19   2      317.56      299.61     14.27 o 
  -2  19   2      280.12      276.27     12.05 o 
  -1  19   2     1567.68     1571.27     29.54 o 
   0  19   2     4395.29     4267.33     58.05 o 
   1  19   2     1699.28     1676.34     30.57 o 
   2  19   2     2210.81     2209.15     36.85 o 
   3  19   2     1446.41     1411.96     62.33 o 
   4  19   2       96.29      110.84     13.45 o 
   5  19   2     1063.07     1084.04     30.44 o 
  -5  20   2      136.22      157.57     14.10 o 
  -4  20   2       50.31       47.19     10.82 o 
  -3  20   2      169.04      174.03     11.31 o 
  -2  20   2      602.62      579.28     24.63 o 
  -1  20   2      363.99      322.95     13.24 o 
   0  20   2       87.76       91.98     10.75 o 
   1  20   2      130.36      132.47      9.85 o 
   2  20   2       69.78       73.58      8.09 o 
   3  20   2       30.83       45.29      8.54 o 
   4  20   2        2.81       13.33      9.36 o 
  -4  21   2      753.13      704.57     40.20 o 
  -3  21   2        9.42       11.58      5.68 o 
  -2  21   2      500.48      463.33     22.26 o 
  -1  21   2     1911.76     1944.63     35.39 o 
   0  21   2     3166.36     3110.81     60.72 o 
   1  21   2     3319.58     3346.53     50.60 o 
   2  21   2     1497.90     1541.16     36.64 o 
   3  21   2      717.03      747.15     25.06 o 
  -2  22   2     1847.21     1865.56     35.59 o 
  -1  22   2     1923.40     1879.42     35.49 o 
   0  22   2      250.99      266.97     14.10 o 
   1  22   2       94.36       89.55      9.12 o 
   2  22   2      275.63      297.56     27.67 o 
 -10   1   3     2867.15     2822.18     96.01 o 
  -9   1   3      179.89      212.29     32.64 o 
  -8   1   3     1942.02     1899.17     49.82 o 
  -7   1   3     2976.33     2965.53     63.85 o 
  -6   1   3     4419.92     4402.22    114.45 o 
  -5   1   3     8825.18     8558.49     91.74 o 
  -4   1   3     7395.24     6830.93     72.93 o 
  -3   1   3    12518.69    12508.59    185.95 o 
  -2   1   3    15655.26    16294.50    192.49 o 
  -1   1   3      252.44      272.98      6.19 o 
   0   1   3     7106.74     7638.79     78.12 o 
   1   1   3    12188.51    12241.88    124.45 o 
   2   1   3     9624.96     9479.20     97.82 o 
   3   1   3    11743.51    11741.52    161.10 o 
   4   1   3     6946.29     6824.26    188.11 o 
   5   1   3     1847.58     1795.51     32.42 o 
   6   1   3        4.42        3.50      5.78 o 
   7   1   3     1073.83     1072.64     26.78 o 
   8   1   3     1905.30     1940.79     59.63 o 
   9   1   3     2164.39     2249.33     68.72 o 
 -10   2   3      427.62      448.86     27.06 o 
  -9   2   3     3654.46     3635.32     79.32 o 
  -8   2   3     2233.69     2127.69     53.44 o 
  -7   2   3     2473.20     2429.71     55.68 o 
  -6   2   3     3865.69     3772.44     55.69 o 
  -5   2   3      442.81      417.85      9.05 o 
  -4   2   3     1629.16     1726.42     30.66 o 
  -3   2   3     4212.10     4065.55     53.46 o 
  -2   2   3     9988.68     9654.03    192.31 o 
  -1   2   3    27055.50    27260.36    440.72 o 
   0   2   3    19374.56    19688.75    300.43 o 
   1   2   3     4281.47     4233.16     53.63 o 
   2   2   3      159.74      158.14     16.36 o 
   3   2   3      181.59      210.36     16.01 o 
   4   2   3      239.77      186.89      7.54 o 
   5   2   3     6273.93     6372.02     73.43 o 
   6   2   3     5861.63     5897.39     91.61 o 
   7   2   3     4816.68     4670.05    118.49 o 
   8   2   3     3438.57     3480.21     58.95 o 
   9   2   3      638.33      684.53     29.10 o 
 -10   3   3        8.07       10.18     11.50 o 
  -9   3   3      207.23      171.32     18.47 o 
  -8   3   3      378.42      338.60     21.91 o 
  -7   3   3      239.74      220.90     19.22 o 
  -6   3   3      620.03      610.48     22.51 o 
  -5   3   3        3.49       17.71      7.66 o 
  -4   3   3       90.36      100.26      6.53 o 
  -3   3   3     4606.56     4834.10     64.83 o 
  -2   3   3     1439.96     1540.39     22.77 o 
  -1   3   3      229.53      222.94      5.63 o 
   0   3   3       44.00       72.38      3.66 o 
   1   3   3     2051.13     2249.43     31.51 o 
   2   3   3      254.48      275.27      8.98 o 
   3   3   3       30.84       51.84      6.46 o 
   4   3   3      287.05      278.23      8.68 o 
   5   3   3      975.29      904.16     17.75 o 
   6   3   3       92.48       87.20      7.62 o 
   7   3   3      727.33      739.74     18.45 o 
   8   3   3      301.86      292.18     17.19 o 
   9   3   3       47.00       47.26     10.20 o 
 -10   4   3      783.43      799.19     34.94 o 
  -9   4   3     1213.21     1232.78     42.78 o 
  -8   4   3     1970.64     1880.97     49.86 o 
  -7   4   3     4528.17     4468.94    106.67 o 
  -6   4   3     8078.72     8008.72    106.20 o 
  -5   4   3      487.95      427.13     13.50 o 
  -4   4   3     3179.84     3150.36     42.56 o 
  -3   4   3     6087.49     5764.54     62.02 o 
  -2   4   3    10921.22    10926.78    124.60 o 
  -1   4   3    10319.91    10504.87    107.42 o 
   0   4   3    11611.76    11761.15    119.56 o 
   1   4   3     7401.11     7176.84     75.32 o 
   2   4   3     1668.66     1566.68     20.18 o 
   3   4   3     1904.49     2034.99     26.29 o 
   4   4   3    11096.36    11369.95    160.54 o 
   5   4   3     6669.94     6637.21     75.88 o 
   6   4   3     4332.62     4371.96     55.47 o 
   7   4   3     2234.37     2184.72     41.71 o 
   8   4   3     2524.20     2578.43     48.54 o 
   9   4   3     1962.82     1962.03     46.80 o 
 -10   5   3     1114.18     1112.36     41.22 o 
  -9   5   3      133.15      156.13     18.14 o 
  -8   5   3       96.79       96.59     14.45 o 
  -7   5   3       41.98       65.56     11.80 o 
  -6   5   3     8231.88     8217.32    108.49 o 
  -5   5   3    22560.12    22286.58    265.60 o 
  -4   5   3    19191.72    19704.98    237.27 o 
  -3   5   3     7364.61     7378.19     78.58 o 
  -2   5   3     2435.37     2492.65     29.77 o 
  -1   5   3     2831.12     3058.05     35.19 o 
   0   5   3      955.81     1051.42     17.77 o 
   1   5   3     6598.21     6922.65     73.07 o 
   2   5   3    26110.77    26328.29    265.37 o 
   3   5   3    10874.73    10317.21    108.49 o 
   4   5   3     9341.74     9260.41    126.32 o 
   5   5   3     2778.41     2755.39     37.25 o 
   6   5   3       94.45       87.04      7.74 o 
   7   5   3       17.23       16.48      9.55 o 
   8   5   3     1448.82     1456.78     34.33 o 
   9   5   3     3470.37     3576.61     63.35 o 
  -9   6   3      391.55      360.04     32.36 o 
  -8   6   3       68.34       67.96     12.69 o 
  -7   6   3      564.22      521.87     23.81 o 
  -6   6   3      648.89      624.59     18.27 o 
  -5   6   3       15.26       29.67      9.23 o 
  -4   6   3       90.83       85.38      4.96 o 
  -3   6   3     1040.84     1116.72     16.89 o 
  -2   6   3      366.26      461.42     11.63 o 
  -1   6   3      959.92      977.45     21.01 o 
   0   6   3      718.53      777.85     12.59 o 
   1   6   3     3709.17     3989.76     44.86 o 
   2   6   3     2160.96     2328.87     29.00 o 
   3   6   3      832.68      985.68     15.96 o 
   4   6   3      507.78      515.40     30.10 o 
   5   6   3      569.18      586.57     20.18 o 
   6   6   3       81.45       77.01      8.67 o 
   7   6   3      722.68      708.43     26.53 o 
   8   6   3      149.72      161.60     13.40 o 
   9   6   3      583.12      652.56     44.78 o 
  -9   7   3     1244.12     1329.72     43.89 o 
  -8   7   3       63.48       64.62     12.85 o 
  -7   7   3     1023.04     1003.83     27.68 o 
  -6   7   3     3116.67     3098.91     50.13 o 
  -5   7   3     4692.57     4651.05     66.53 o 
  -4   7   3     6983.61     6911.80     76.40 o 
  -3   7   3    15026.74    14977.75    159.76 o 
  -2   7   3    14671.69    14758.46    174.83 o 
  -1   7   3     1531.21     1782.87     73.24 o 
   0   7   3     8229.64     8511.55     89.78 o 
   1   7   3    12464.99    13177.06    135.59 o 
   2   7   3     1944.41     1995.82     40.91 o 
   3   7   3     2690.83     2609.23     33.31 o 
   4   7   3     6846.22     6698.78     75.25 o 
   5   7   3     8173.97     8436.20     94.39 o 
   6   7   3     1083.87     1130.86     28.36 o 
   7   7   3      298.68      304.62     15.35 o 
   8   7   3     1141.19     1138.91     30.13 o 
   9   7   3     2365.09     2510.49     62.63 o 
  -9   8   3     4607.08     4462.37    142.81 o 
  -8   8   3     6258.05     5999.79    120.77 o 
  -7   8   3     4442.98     4298.02     66.98 o 
  -6   8   3     1242.14     1234.13     33.76 o 
  -5   8   3      236.11      221.46     11.45 o 
  -4   8   3      185.73      171.69      6.97 o 
  -3   8   3     1511.73     1581.55     22.92 o 
  -2   8   3    15531.98    15462.75    183.71 o 
  -1   8   3    12963.94    12231.42    127.02 o 
   0   8   3    13057.44    12888.48    133.34 o 
   1   8   3    11294.20    11647.02    121.42 o 
   2   8   3      135.64      177.71     16.42 o 
   3   8   3       14.91       11.71      3.44 o 
   4   8   3      657.69      679.24     16.03 o 
   5   8   3    12987.81    13371.82    143.30 o 
   6   8   3    15315.12    15256.29    191.03 o 
   7   8   3     7946.40     8040.72    111.68 o 
   8   8   3     1286.26     1295.68     32.75 o 
   9   8   3       14.87       16.58     10.72 o 
  -9   9   3        2.65       30.28     11.87 o 
  -8   9   3      272.20      301.19     21.42 o 
  -7   9   3      663.92      646.87     20.90 o 
  -6   9   3      439.59      427.50     15.80 o 
  -5   9   3      401.52      387.59     14.32 o 
  -4   9   3        2.65       13.50      3.29 o 
  -3   9   3     1125.54     1075.24     18.13 o 
  -2   9   3      280.54      263.16     13.95 o 
  -1   9   3      131.53      144.57      7.02 o 
   0   9   3     2145.45     2222.33     29.28 o 
   1   9   3      375.64      373.50      9.32 o 
   2   9   3      739.64      785.24     14.51 o 
   3   9   3      236.72      222.05      7.77 o 
   4   9   3      578.61      569.11     13.18 o 
   5   9   3      782.49      806.03     26.70 o 
   6   9   3      106.98      102.55     10.08 o 
   7   9   3      131.40      133.38     11.93 o 
   8   9   3       84.36       75.44     10.73 o 
   9   9   3      180.17      163.74     19.11 o 
  -9  10   3     1726.73     1774.68     52.58 o 
  -8  10   3     1954.41     1915.78     52.77 o 
  -7  10   3     5718.66     5620.19     83.79 o 
  -6  10   3     3398.98     3341.61     54.85 o 
  -5  10   3      148.19      143.56     14.96 o 
  -4  10   3      554.37      542.95     12.80 o 
  -3  10   3     5272.79     5187.11     60.67 o 
  -2  10   3     2712.12     2636.06     70.74 o 
  -1  10   3     1916.45     1805.78     25.71 o 
   0  10   3     4445.86     4320.87     59.53 o 
   1  10   3     7772.37     7720.59     84.64 o 
   2  10   3     6510.86     6509.83     73.22 o 
   3  10   3       24.95       34.01      6.63 o 
   4  10   3     4988.86     5075.57     60.97 o 
   5  10   3    11466.31    11363.45    177.45 o 
   6  10   3     6435.82     6392.75     91.61 o 
   7  10   3     1420.74     1434.64     33.46 o 
   8  10   3     2385.77     2424.42     52.54 o 
  -9  11   3      291.58      284.89     23.89 o 
  -8  11   3      208.61      185.86     24.25 o 
  -7  11   3       49.78       46.26      8.39 o 
  -6  11   3     2988.50     3048.46     52.12 o 
  -5  11   3    12911.57    12823.60    162.92 o 
  -4  11   3    11084.01    10903.78    118.65 o 
  -3  11   3     7231.86     7314.90     82.54 o 
  -2  11   3     1295.49     1323.52     26.25 o 
  -1  11   3       45.47       40.57      4.42 o 
   0  11   3       34.00       43.17      4.23 o 
   1  11   3     9150.65     9512.62    103.13 o 
   2  11   3    11065.36    11179.93    120.02 o 
   3  11   3     6008.13     6110.64     70.90 o 
   4  11   3     7025.51     7130.77     96.81 o 
   5  11   3      822.56      846.17     22.53 o 
   6  11   3        0.47       -3.45      6.46 o 
   7  11   3        6.82       14.77      7.01 o 
   8  11   3      178.99      201.27     15.47 o 
  -8  12   3        0.76       -7.77      8.64 o 
  -7  12   3      444.91      434.33     18.23 o 
  -6  12   3       37.52       36.88      7.42 o 
  -5  12   3      185.60      179.09     11.86 o 
  -4  12   3       18.05       15.83      4.26 o 
  -3  12   3      345.34      359.41     10.98 o 
  -2  12   3        3.15        7.45      3.44 o 
  -1  12   3       12.03       31.86      9.14 o 
   0  12   3       91.98      105.67      9.15 o 
   1  12   3       47.03       47.91      4.96 o 
   2  12   3        2.42        6.60      3.63 o 
   3  12   3      960.67      969.29     18.84 o 
   4  12   3      168.17      196.32     12.67 o 
   5  12   3      142.64      164.75     11.74 o 
   6  12   3       49.19       44.96      7.89 o 
   7  12   3       69.21       72.14     10.09 o 
   8  12   3      513.05      521.37     27.40 o 
  -8  13   3        1.53       -6.17      9.01 o 
  -7  13   3     1076.06     1095.53     29.40 o 
  -6  13   3     3839.31     3734.44     61.85 o 
  -5  13   3     1341.71     1335.36     30.12 o 
  -4  13   3     4547.14     4383.63     55.85 o 
  -3  13   3     5917.44     5868.00     70.00 o 
  -2  13   3     1531.43     1603.80     30.65 o 
  -1  13   3      276.39      301.01     11.82 o 
   0  13   3      744.64      751.55     15.98 o 
   1  13   3     2143.14     2219.34     38.29 o 
   2  13   3     4044.90     4145.76     52.21 o 
   3  13   3     2339.04     2366.50     34.54 o 
   4  13   3     2736.44     2721.01     47.18 o 
   5  13   3     3330.49     3302.49     55.47 o 
   6  13   3       82.76       83.62     14.40 o 
   7  13   3      205.41      211.99     15.22 o 
   8  13   3      825.84      987.19     37.78 o 
  -8  14   3     2624.74     2626.76     66.49 o 
  -7  14   3     2418.67     2402.04     47.93 o 
  -6  14   3     2888.20     2828.46     51.49 o 
  -5  14   3      188.18      198.30     13.20 o 
  -4  14   3      983.79      891.55     23.42 o 
  -3  14   3     2062.25     1996.32     42.81 o 
  -2  14   3     6495.37     6600.33     90.34 o 
  -1  14   3     6493.50     6378.51     74.86 o 
   0  14   3     8180.15     8143.44     92.18 o 
   1  14   3     2633.41     2597.80     43.73 o 
   2  14   3      558.90      566.35     14.32 o 
   3  14   3      342.28      365.74     14.58 o 
   4  14   3     1844.39     1839.84     36.90 o 
   5  14   3     4675.42     4797.82     74.05 o 
   6  14   3     3765.15     3801.63     64.64 o 
   7  14   3     3801.09     3957.86     68.21 o 
  -7  15   3      140.02      119.53     12.22 o 
  -6  15   3       29.44       42.57      8.01 o 
  -5  15   3      231.53      243.95     14.17 o 
  -4  15   3      468.16      489.34     17.62 o 
  -3  15   3      181.77      192.66     12.79 o 
  -2  15   3      113.66      100.93      9.05 o 
  -1  15   3      136.93      139.79      8.49 o 
   0  15   3      125.04      132.85      8.32 o 
   1  15   3      110.82      108.49      7.54 o 
   2  15   3      656.27      674.23     16.23 o 
   3  15   3      667.79      660.31     20.09 o 
   4  15   3      199.70      204.18     13.26 o 
   5  15   3       34.11       27.75      7.16 o 
   6  15   3       12.66       21.27      8.81 o 
   7  15   3       61.65       66.59     10.39 o 
  -7  16   3     1631.32     1633.80     42.76 o 
  -6  16   3      717.73      682.17     23.38 o 
  -5  16   3      115.03      107.39     10.73 o 
  -4  16   3      134.30      117.57     10.63 o 
  -3  16   3     2173.19     2178.29     47.67 o 
  -2  16   3     2963.53     2892.56     41.91 o 
  -1  16   3     4989.40     4990.62     62.82 o 
   0  16   3     4597.04     4573.12     58.56 o 
   1  16   3      614.08      617.35     15.84 o 
   2  16   3       37.33       34.55      5.42 o 
   3  16   3      118.01      109.73     10.00 o 
   4  16   3      175.36      179.43     13.04 o 
   5  16   3     1334.59     1367.90     34.95 o 
   6  16   3     1632.64     1606.98     45.94 o 
  -6  17   3     2315.86     2340.86     47.77 o 
  -5  17   3     2586.52     2586.78     49.47 o 
  -4  17   3     2491.66     2517.40     64.90 o 
  -3  17   3     4651.36     4636.07     70.54 o 
  -2  17   3     3685.58     3629.06     50.36 o 
  -1  17   3      226.64      237.66     10.46 o 
   0  17   3      551.88      584.05     21.48 o 
   1  17   3     2972.49     2910.95     42.54 o 
   2  17   3     3177.02     3258.12     69.39 o 
   3  17   3     3482.06     3492.44     58.96 o 
   4  17   3     5296.39     5233.22     80.94 o 
   5  17   3     2258.53     2194.98     44.98 o 
   6  17   3       78.09       81.46     13.14 o 
  -6  18   3      252.28      262.90     17.48 o 
  -5  18   3      188.96      203.30     14.98 o 
  -4  18   3       61.16       76.31     12.08 o 
  -3  18   3        6.90       14.29      5.69 o 
  -2  18   3      926.46      897.80     21.00 o 
  -1  18   3     2892.92     2835.61     49.04 o 
   0  18   3     1107.67     1086.54     22.98 o 
   1  18   3       15.13       17.92      5.13 o 
   2  18   3       97.81       90.46      9.96 o 
   3  18   3       12.97       12.30      6.54 o 
   4  18   3       10.47        1.65      5.81 o 
   5  18   3      492.48      502.99     20.57 o 
  -5  19   3     3432.71     3375.35     75.39 o 
  -4  19   3     3362.37     3366.35     60.47 o 
  -3  19   3      839.28      832.89     24.29 o 
  -2  19   3      326.34      292.89     12.58 o 
  -1  19   3      355.71      349.49     15.62 o 
   0  19   3       12.97       15.62      5.22 o 
   1  19   3     1691.09     1683.91     30.91 o 
   2  19   3     2823.02     2827.71     73.95 o 
   3  19   3     3291.07     3308.00     58.86 o 
   4  19   3     1148.21     1138.06     32.77 o 
   5  19   3        1.51        2.02      6.76 o 
  -4  20   3      596.37      614.45     23.05 o 
  -3  20   3     2163.91     2097.02     53.89 o 
  -2  20   3     2652.30     2623.34     42.45 o 
  -1  20   3     4316.65     4101.41     67.21 o 
   0  20   3     4086.37     4009.81     56.63 o 
   1  20   3     3296.70     3348.42     69.30 o 
   2  20   3     1493.34     1556.53     36.37 o 
   3  20   3       17.62       35.83      8.16 o 
   4  20   3     1524.56     1584.23     48.24 o 
  -3  21   3        3.61        2.70      9.22 o 
  -2  21   3       59.57       51.33      8.59 o 
  -1  21   3       16.06       30.79      6.47 o 
   0  21   3      870.19      852.41     32.80 o 
   1  21   3       11.64       30.03      7.48 o 
   2  21   3     1288.13     1250.84     32.86 o 
   3  21   3     1335.49     1383.62     47.86 o 
  -2  22   3     1220.67     1237.28     28.04 o 
  -1  22   3     2601.27     2608.18     43.98 o 
   0  22   3     1738.76     1792.29     50.69 o 
   1  22   3      283.49      248.77     16.46 o 
 -10   0   4      792.69      860.03     51.03 o 
  -9   0   4       12.35       12.31     16.60 o 
  -8   0   4     3102.46     3051.21     96.63 o 
  -7   0   4     8494.27     8276.65    199.19 o 
  -6   0   4     4974.94     4951.75    128.20 o 
  -5   0   4     6817.68     6802.04    160.64 o 
  -4   0   4     7558.25     7244.09    164.86 o 
  -3   0   4      565.30      447.21     12.80 o 
  -2   0   4     2890.99     3149.45     50.05 o 
  -1   0   4    22978.69    22357.56    329.67 o 
   0   0   4    28018.65    27435.03    402.74 o 
   1   0   4    12111.93    12094.03    174.54 o 
   2   0   4    10436.88    10402.54    152.02 o 
   3   0   4    11735.41    11603.74    303.85 o 
   4   0   4     2184.87     2064.54     41.07 o 
   5   0   4        4.28       10.81      7.89 o 
   6   0   4     2782.35     2916.96     58.84 o 
   7   0   4     9053.18     8645.29    205.64 o 
   8   0   4     5441.81     5367.20    143.94 o 
   9   0   4     1712.99     1790.96     70.40 o 
 -10   1   4     1518.80     1512.00     48.64 o 
  -9   1   4     3557.69     3502.73     78.03 o 
  -8   1   4      747.08      762.12     30.58 o 
  -7   1   4      111.69      114.31     14.03 o 
  -6   1   4       34.47       56.20     14.03 o 
  -5   1   4        4.04        4.73      7.34 o 
  -4   1   4     1293.89     1427.28     30.79 o 
  -3   1   4     6669.61     6845.95     85.05 o 
  -2   1   4    10747.43    10942.69    112.37 o 
  -1   1   4    11679.36    12087.38    195.73 o 
   0   1   4     2744.81     2991.35     33.47 o 
   1   1   4      817.59      828.86     11.72 o 
   2   1   4     1403.92     1543.97     19.99 o 
   3   1   4      210.46      232.31      7.13 o 
   4   1   4      987.41      947.65     17.10 o 
   5   1   4     6581.04     6698.96     77.32 o 
   6   1   4     4620.85     4731.25     71.15 o 
   7   1   4      816.90      772.19     32.19 o 
   8   1   4      104.24      103.30     14.55 o 
   9   1   4       84.09       72.73     13.90 o 
 -10   2   4       18.75       31.55     13.20 o 
  -9   2   4       18.18       25.25     11.62 o 
  -8   2   4       67.62       80.27     13.60 o 
  -7   2   4     1329.76     1383.39     46.17 o 
  -6   2   4     6477.61     6385.64    116.49 o 
  -5   2   4     7776.72     7550.10     97.04 o 
  -4   2   4      223.78      225.32      9.39 o 
  -3   2   4     3200.04     3643.11     49.17 o 
  -2   2   4      996.64     1153.13     20.06 o 
  -1   2   4      351.02      398.35      9.25 o 
   0   2   4     1706.78     1699.74     20.94 o 
   1   2   4    11679.79    11765.72    139.84 o 
   2   2   4     7650.25     7691.51     95.34 o 
   3   2   4      916.24      810.14     13.60 o 
   4   2   4       37.69       53.93      9.71 o 
   5   2   4      803.74      811.32     17.08 o 
   6   2   4      154.27      154.16     14.81 o 
   7   2   4      378.79      305.91     34.61 o 
   8   2   4     2062.58     1988.96     51.46 o 
   9   2   4     1409.50     1420.87     44.01 o 
 -10   3   4     2467.53     2478.38     65.04 o 
  -9   3   4     4251.23     4267.96     99.69 o 
  -8   3   4     6081.03     5972.80    132.29 o 
  -7   3   4     1647.81     1578.16     43.04 o 
  -6   3   4       18.01       14.60     17.73 o 
  -5   3   4     2228.77     2131.71     34.79 o 
  -4   3   4    15129.82    14777.39    222.15 o 
  -3   3   4    21900.15    21824.77    259.25 o 
  -2   3   4    13829.16    14158.07    144.89 o 
  -1   3   4    22664.60    22809.70    235.99 o 
   0   3   4    17131.47    17367.76    176.57 o 
   1   3   4     3443.37     3509.12     52.22 o 
   2   3   4     2302.44     2367.79     35.12 o 
   3   3   4    18679.42    18708.18    191.52 o 
   4   3   4    15839.08    15615.15    187.57 o 
   5   3   4     6535.79     6619.61     88.12 o 
   6   3   4     3995.42     4062.60     87.61 o 
   7   3   4     2052.08     2002.74     39.92 o 
   8   3   4     1119.55     1113.97     37.14 o 
   9   3   4        9.76        0.65      9.86 o 
  -9   4   4       33.39       32.80     12.37 o 
  -8   4   4       41.09       47.34     12.27 o 
  -7   4   4      469.40      466.96     22.76 o 
  -6   4   4     1348.72     1362.21     39.33 o 
  -5   4   4     2325.08     2240.27     36.68 o 
  -4   4   4      533.34      530.55     19.46 o 
  -3   4   4       22.95       32.26      4.21 o 
  -2   4   4       72.46       36.63     11.27 o 
  -1   4   4      274.91      249.27      6.49 o 
   0   4   4      213.55      170.90      5.37 o 
   1   4   4     3895.71     3633.49     48.93 o 
   2   4   4     9958.60    10009.46    122.44 o 
   3   4   4     3907.04     4001.24     46.05 o 
   4   4   4      307.78      319.32     10.46 o 
   5   4   4       31.52       31.17      6.32 o 
   6   4   4       29.60       45.46      7.49 o 
   7   4   4      884.14      918.89     25.58 o 
   8   4   4      732.83      755.42     26.84 o 
   9   4   4      770.13      812.50     33.40 o 
  -9   5   4     1390.62     1332.21     43.45 o 
  -8   5   4      763.63      741.87     31.01 o 
  -7   5   4      100.11      102.24     13.71 o 
  -6   5   4      547.67      549.62     23.80 o 
  -5   5   4      521.23      525.12     17.78 o 
  -4   5   4      647.86      622.51     15.64 o 
  -3   5   4     1530.19     1461.22     23.39 o 
  -2   5   4     6863.81     6742.36     72.29 o 
  -1   5   4     3172.82     3104.46     36.28 o 
   0   5   4     2338.80     2501.25     30.21 o 
   1   5   4      188.13      250.38      6.06 o 
   2   5   4      146.86      156.33      7.55 o 
   3   5   4      341.79      353.08      7.87 o 
   4   5   4     2767.46     2747.13     35.29 o 
   5   5   4     1753.26     1746.78     33.14 o 
   6   5   4      982.31     1025.68     25.43 o 
   7   5   4      374.24      343.12     19.98 o 
   8   5   4      298.42      330.63     28.77 o 
   9   5   4      277.55      314.03     24.17 o 
  -9   6   4      152.87      152.55     18.30 o 
  -8   6   4     2414.92     2495.24     61.18 o 
  -7   6   4     3670.38     3628.98     75.84 o 
  -6   6   4     3342.27     3264.59     51.81 o 
  -5   6   4     7075.62     7092.77     94.54 o 
  -4   6   4    13034.97    12962.02    159.16 o 
  -3   6   4     2070.05     1986.73     26.09 o 
  -2   6   4      155.54      135.65     12.18 o 
  -1   6   4     3013.08     2871.97     34.57 o 
   0   6   4    10380.73    10213.05    106.49 o 
   1   6   4     7461.37     7220.56     90.99 o 
   2   6   4    11856.88    11742.49    141.32 o 
   3   6   4     6922.63     6853.89     75.16 o 
   4   6   4     2533.78     2439.69     39.99 o 
   5   6   4      174.85      170.98     11.29 o 
   6   6   4     3062.50     3096.52     51.88 o 
   7   6   4     4920.87     4974.55     76.53 o 
   8   6   4     3818.11     3891.92     66.22 o 
   9   6   4     3579.27     3629.26     79.94 o 
  -9   7   4      785.45      786.81     35.89 o 
  -8   7   4     1996.42     1925.82     57.79 o 
  -7   7   4      793.13      686.04     62.11 o 
  -6   7   4      500.70      502.80     16.50 o 
  -5   7   4      185.96      203.63     17.62 o 
  -4   7   4     3710.14     3599.43     53.11 o 
  -3   7   4     5414.26     5421.30     61.12 o 
  -2   7   4    10861.38    11126.04    116.46 o 
  -1   7   4     4668.64     4735.76     62.56 o 
   0   7   4     1546.32     1513.84     21.27 o 
   1   7   4      168.48      163.97      9.50 o 
   2   7   4      981.63     1042.74     16.15 o 
   3   7   4     2113.86     2171.68     28.80 o 
   4   7   4     1147.86     1140.43     24.42 o 
   5   7   4     1079.36     1077.66     25.48 o 
   6   7   4     4201.83     4236.81     65.86 o 
   7   7   4     1484.07     1426.36     33.08 o 
   8   7   4       16.82        6.19      7.47 o 
   9   7   4        9.06       25.79     11.52 o 
  -9   8   4        1.34       11.24     11.03 o 
  -8   8   4      251.88      255.26     31.63 o 
  -7   8   4      706.49      692.98     28.38 o 
  -6   8   4      502.01      541.32     20.22 o 
  -5   8   4     2520.50     2562.72     42.97 o 
  -4   8   4     2819.11     2771.70     43.96 o 
  -3   8   4     2000.46     2116.31     28.81 o 
  -2   8   4       87.93       94.50      7.27 o 
  -1   8   4     1903.02     2008.60     31.86 o 
   0   8   4      984.78      998.58     19.66 o 
   1   8   4     3099.70     3181.44     38.71 o 
   2   8   4      436.72      435.47     17.15 o 
   3   8   4     1005.14      975.95     16.47 o 
   4   8   4      392.03      373.09     13.62 o 
   5   8   4      322.15      282.70     16.32 o 
   6   8   4      674.12      697.49     21.28 o 
   7   8   4     1034.39     1061.68     28.19 o 
   8   8   4      403.26      405.53     18.96 o 
  -9   9   4     3221.95     3232.68     76.94 o 
  -8   9   4     2354.85     2399.69     61.11 o 
  -7   9   4      715.79      733.99     29.49 o 
  -6   9   4       97.53      125.07     10.13 o 
  -5   9   4      968.84      933.12     22.75 o 
  -4   9   4     4387.29     4378.12     63.54 o 
  -3   9   4    11815.89    11550.54    122.94 o 
  -2   9   4    13268.02    13011.10    136.46 o 
  -1   9   4    13349.31    13517.65    141.12 o 
   0   9   4     3890.38     3964.47     47.09 o 
   1   9   4     1509.29     1603.54     23.30 o 
   2   9   4        4.54       78.16     23.78 o 
   3   9   4     2356.30     2426.97     40.26 o 
   4   9   4     1000.54      998.37     23.47 o 
   5   9   4     4644.11     4575.78    118.35 o 
   6   9   4     9434.36     9140.31    123.47 o 
   7   9   4     3343.67     3340.73     58.34 o 
   8   9   4      125.00      128.52     12.89 o 
  -9  10   4       15.67        7.87     10.78 o 
  -8  10   4     1778.01     1763.89     82.31 o 
  -7  10   4     2209.71     2168.79     55.27 o 
  -6  10   4     1015.64      990.73     25.16 o 
  -5  10   4     3989.66     3993.72     61.27 o 
  -4  10   4     3542.97     3454.96     53.44 o 
  -3  10   4     1269.24     1276.35     31.67 o 
  -2  10   4       21.74       31.28      4.12 o 
  -1  10   4     4324.62     4427.69     61.00 o 
   0  10   4     6434.32     6650.92     74.42 o 
   1  10   4     5163.99     5207.86     60.32 o 
   2  10   4     2081.24     2025.42     28.55 o 
   3  10   4     1120.10     1091.95     31.36 o 
   4  10   4      216.28      217.79     12.69 o 
   5  10   4       18.50       35.49      7.55 o 
   6  10   4     1201.76     1196.98     29.60 o 
   7  10   4     3662.46     3581.51     61.62 o 
   8  10   4      998.14      975.23     38.75 o 
  -8  11   4      460.43      474.70     26.33 o 
  -7  11   4      768.98      750.54     49.91 o 
  -6  11   4      215.35      213.80     15.27 o 
  -5  11   4      266.06      330.30     29.92 o 
  -4  11   4     1452.67     1432.09     37.19 o 
  -3  11   4      941.61      953.23     21.72 o 
  -2  11   4      384.59      385.62     10.86 o 
  -1  11   4      416.19      435.01     13.21 o 
   0  11   4     2425.83     2405.72     32.83 o 
   1  11   4      612.40      593.56     19.92 o 
   2  11   4      354.60      377.03     10.67 o 
   3  11   4      376.84      389.85     15.93 o 
   4  11   4       50.64       43.25      7.35 o 
   5  11   4        2.65       19.99     13.52 o 
   6  11   4      182.05      174.45     12.89 o 
   7  11   4      961.12      898.36     26.97 o 
   8  11   4     1047.65     1024.48     30.37 o 
  -8  12   4      407.53      443.42     25.93 o 
  -7  12   4     2832.31     2866.23     67.24 o 
  -6  12   4     8513.60     8468.96    131.71 o 
  -5  12   4    11127.65    10867.67    142.10 o 
  -4  12   4     4257.99     4180.36    125.49 o 
  -3  12   4       70.96       70.52      6.00 o 
  -2  12   4      450.76      443.11     14.58 o 
  -1  12   4     1732.14     1792.83     27.25 o 
   0  12   4     4810.07     4763.79     57.35 o 
   1  12   4    12861.52    12890.08    137.60 o 
   2  12   4    16290.70    16421.15    172.70 o 
   3  12   4     2833.02     2849.87     47.58 o 
   4  12   4       52.92       48.19      7.77 o 
   5  12   4      190.06      188.35     12.64 o 
   6  12   4     1290.25     1364.37     32.83 o 
   7  12   4     3847.69     3607.28     63.23 o 
  -8  13   4     1034.71     1058.08     39.66 o 
  -7  13   4      115.77      105.26     11.21 o 
  -6  13   4      198.12      173.28     16.05 o 
  -5  13   4     1548.76     1560.30     33.59 o 
  -4  13   4     4257.16     4127.56     79.08 o 
  -3  13   4     2974.91     2925.59     40.74 o 
  -2  13   4     1454.41     1496.80     25.15 o 
  -1  13   4     2302.96     2271.39     47.54 o 
   0  13   4     2356.01     2373.65     34.02 o 
   1  13   4     2564.70     2656.38     37.02 o 
   2  13   4      118.08      122.05      9.71 o 
   3  13   4     4848.13     4770.47     71.19 o 
   4  13   4     4670.80     4622.59     70.60 o 
   5  13   4     1349.78     1346.07     36.07 o 
   6  13   4      691.68      669.35     30.01 o 
   7  13   4      218.73      263.21     19.40 o 
  -7  14   4      175.08      200.64     14.70 o 
  -6  14   4        8.28        3.54      6.02 o 
  -5  14   4      304.89      297.84     14.70 o 
  -4  14   4      458.66      444.21     17.03 o 
  -3  14   4     1160.65     1146.47     22.24 o 
  -2  14   4      100.02       98.62      8.34 o 
  -1  14   4     1726.95     1703.17     27.69 o 
   0  14   4      538.22      562.62     20.55 o 
   1  14   4       85.73       85.42      6.73 o 
   2  14   4      134.22      148.19     10.68 o 
   3  14   4      804.55      815.12     22.52 o 
   4  14   4     1445.45     1468.72     41.92 o 
   5  14   4      640.08      612.91     20.92 o 
   6  14   4      499.46      487.68     24.60 o 
   7  14   4     1112.37      997.82     29.89 o 
  -7  15   4       41.77       40.09      9.23 o 
  -6  15   4        9.33       34.02     15.83 o 
  -5  15   4      146.53      161.24     15.84 o 
  -4  15   4     3057.77     3027.14     52.87 o 
  -3  15   4     8180.38     8030.55     93.91 o 
  -2  15   4    14737.85    14494.31    180.64 o 
  -1  15   4     8998.77     8916.10    101.24 o 
   0  15   4     1985.86     1979.64     66.78 o 
   1  15   4       59.41       56.97      5.99 o 
   2  15   4     1620.93     1612.59     33.60 o 
   3  15   4     1664.00     1720.12     35.91 o 
   4  15   4     3740.19     3848.60     69.54 o 
   5  15   4     5615.84     5803.70     87.78 o 
   6  15   4     4960.22     4915.97     97.38 o 
  -7  16   4     2619.27     2571.34     52.08 o 
  -6  16   4     1343.81     1280.87     41.37 o 
  -5  16   4      819.64      805.64     30.62 o 
  -4  16   4     2429.80     2326.19     44.95 o 
  -3  16   4      837.58      813.52     23.41 o 
  -2  16   4        1.27       -2.95      6.67 o 
  -1  16   4     2235.95     2244.33     34.89 o 
   0  16   4     4855.23     4820.13     88.84 o 
   1  16   4      858.71      852.03     25.47 o 
   2  16   4     2072.90     2050.84     40.07 o 
   3  16   4     1736.94     1731.73     36.77 o 
   4  16   4      376.96      389.90     17.24 o 
   5  16   4      106.39       98.39     11.13 o 
   6  16   4      849.09      813.09     32.57 o 
  -6  17   4       55.96       83.94     14.52 o 
  -5  17   4      450.73      466.31     19.47 o 
  -4  17   4      324.12      329.96     23.25 o 
  -3  17   4      773.92      774.53     24.96 o 
  -2  17   4      231.45      215.96     29.64 o 
  -1  17   4      365.54      352.84     12.78 o 
   0  17   4      214.63      215.65     10.86 o 
   1  17   4      268.44      254.20     18.49 o 
   2  17   4      114.07      114.41     10.69 o 
   3  17   4     2759.42     2553.21     48.25 o 
   4  17   4      839.12      818.15     25.16 o 
   5  17   4      233.56      226.68     15.63 o 
  -5  18   4     4701.45     4611.22     76.48 o 
  -4  18   4      331.78      319.24     16.35 o 
  -3  18   4      113.58      101.56     10.55 o 
  -2  18   4      286.15      291.81     14.25 o 
  -1  18   4      484.56      510.01     15.49 o 
   0  18   4     1245.44     1226.53     29.80 o 
   1  18   4     6408.60     6336.43     92.65 o 
   2  18   4     6154.88     6220.55    105.78 o 
   3  18   4     2888.90     2942.71     54.03 o 
   4  18   4      194.54      201.68     21.38 o 
   5  18   4       61.44       65.77     14.39 o 
  -5  19   4       62.36       56.74      9.75 o 
  -4  19   4     2318.36     2234.10     46.59 o 
  -3  19   4     3350.23     3326.29     59.44 o 
  -2  19   4     1106.38     1181.18     29.57 o 
  -1  19   4     2867.08     2829.10     43.61 o 
   0  19   4     1557.73     1548.14     34.90 o 
   1  19   4      170.27      174.66     17.03 o 
   2  19   4       98.35      109.37     18.35 o 
   3  19   4     2197.97     2202.87     45.66 o 
   4  19   4     1514.95     1612.22     50.26 o 
  -4  20   4      257.38      252.54     17.10 o 
  -3  20   4        1.87       13.42      6.83 o 
  -2  20   4      104.24       99.40     13.07 o 
  -1  20   4      239.74      264.01     15.36 o 
   0  20   4      637.63      616.61     21.57 o 
   1  20   4       91.15      100.16     10.89 o 
   2  20   4       42.19       38.73      8.26 o 
   3  20   4        1.17       13.21      7.95 o 
  -3  21   4     2425.07     2397.19     49.61 o 
  -2  21   4     3497.45     3603.54     79.22 o 
  -1  21   4     2879.00     2828.05     66.99 o 
   0  21   4     2202.93     2133.08     44.52 o 
   1  21   4      406.37      406.27     18.76 o 
   2  21   4      239.42      233.97     16.34 o 
   0  22   4     1611.96     1606.02     38.44 o 
  -9   1   5     2869.17     2947.30     97.49 o 
  -8   1   5     5219.69     5213.14    225.79 o 
  -7   1   5     6469.98     6259.28    113.19 o 
  -6   1   5     7085.82     6895.04    119.05 o 
  -5   1   5     3254.03     3268.74    106.72 o 
  -4   1   5      301.86      391.78     13.34 o 
  -3   1   5      120.19       79.47      5.56 o 
  -2   1   5     9284.07    10040.25    103.73 o 
  -1   1   5    27189.66    27882.06    335.84 o 
   0   1   5    17932.92    18101.30    184.06 o 
   1   1   5     9788.42     9783.80    101.36 o 
   2   1   5    10186.90    10403.96    126.86 o 
   3   1   5     4210.10     4363.59     60.43 o 
   4   1   5     1388.05     1456.06     22.67 o 
   5   1   5     5249.86     5355.57     76.16 o 
   6   1   5     4493.11     4384.51     84.91 o 
   7   1   5     6504.72     6386.07    116.26 o 
   8   1   5     3764.28     3736.91     80.07 o 
   9   1   5      820.75      803.57     33.61 o 
  -9   2   5     1412.32     1404.17     44.87 o 
  -8   2   5       39.30       79.82     13.93 o 
  -7   2   5       28.82       19.35      9.65 o 
  -6   2   5     1046.17     1051.52     32.79 o 
  -5   2   5     3577.29     3581.95     68.94 o 
  -4   2   5     7194.29     7148.95     91.04 o 
  -3   2   5    14889.86    14860.93    176.97 o 
  -2   2   5     6738.46     6759.28     71.87 o 
  -1   2   5      396.08      380.57      8.27 o 
   0   2   5      661.59      671.19     11.13 o 
   1   2   5     4020.42     4056.80     45.05 o 
   2   2   5     3709.77     3653.42     50.51 o 
   3   2   5     6315.38     6047.56     71.48 o 
   4   2   5     8353.75     8205.66    106.36 o 
   5   2   5     5305.94     5256.97     74.96 o 
   6   2   5     1010.44     1011.61     35.96 o 
   7   2   5       68.04       54.93     11.93 o 
   8   2   5     1432.84     1400.87     43.27 o 
   9   2   5     1475.70     1437.20     63.39 o 
  -9   3   5      102.36      136.42     17.10 o 
  -8   3   5       36.29       20.65     10.77 o 
  -7   3   5      272.31      243.01     34.55 o 
  -6   3   5       33.87       31.31      9.35 o 
  -5   3   5        7.85        8.32      7.95 o 
  -4   3   5      322.27      303.83     10.25 o 
  -3   3   5       39.90       58.74     12.41 o 
  -2   3   5      418.15      417.20      8.73 o 
  -1   3   5       18.17       16.86     11.13 o 
   0   3   5     1119.33     1215.84     17.03 o 
   1   3   5      425.55      448.63     25.15 o 
   2   3   5      902.23      999.51     19.43 o 
   3   3   5        0.39       13.26      4.22 o 
   4   3   5       79.29       54.76      9.32 o 
   5   3   5       48.40       67.06      9.00 o 
   6   3   5       58.04       63.69      8.43 o 
   7   3   5       58.91       41.11     11.05 o 
   8   3   5       49.50       36.61     13.70 o 
   9   3   5        4.83       -0.69     10.28 o 
  -9   4   5     1593.73     1571.68     48.44 o 
  -8   4   5     1934.11     1901.50     51.66 o 
  -7   4   5      345.37      352.66     25.32 o 
  -6   4   5     1804.91     1712.57     44.00 o 
  -5   4   5    11299.76    11384.00    142.40 o 
  -4   4   5    11820.00    11744.81    144.84 o 
  -3   4   5     6387.88     6565.65     84.45 o 
  -2   4   5     6265.30     6493.69     80.94 o 
  -1   4   5      900.54      823.12     13.61 o 
   0   4   5      194.94      266.92     12.24 o 
   1   4   5     1256.26     1166.52     21.20 o 
   2   4   5     6501.54     6147.05     79.96 o 
   3   4   5    13166.66    12928.83    158.20 o 
   4   4   5     7506.91     7524.00    123.95 o 
   5   4   5      853.95      846.16     47.22 o 
   6   4   5     1396.69     1432.61     40.26 o 
   7   4   5      570.40      492.85     24.46 o 
   8   4   5      919.09      951.46     35.62 o 
   9   4   5     2998.08     3136.25     81.59 o 
  -9   5   5      784.24      766.22     52.07 o 
  -8   5   5     2565.67     2542.27     62.29 o 
  -7   5   5     8949.22     8952.75    152.81 o 
  -6   5   5     8677.23     8375.81    193.55 o 
  -5   5   5       73.87       83.54      7.53 o 
  -4   5   5      674.61      657.38     16.64 o 
  -3   5   5     1906.46     1985.08     32.32 o 
  -2   5   5     3190.44     3098.88     37.09 o 
  -1   5   5     2472.06     2306.87     29.19 o 
   0   5   5    17607.46    18310.66    185.86 o 
   1   5   5    22182.11    23003.21    269.36 o 
   2   5   5     5026.56     4925.91     66.59 o 
   3   5   5        0.38       12.37      4.34 o 
   4   5   5      911.64      919.99     21.37 o 
   5   5   5     1551.61     1590.88     31.97 o 
   6   5   5     1273.92     1211.95     46.75 o 
   7   5   5     3350.53     3328.10     57.59 o 
   8   5   5     6326.59     6450.12    194.33 o 
  -9   6   5      124.69      123.85     17.31 o 
  -8   6   5      372.35      373.38     24.05 o 
  -7   6   5       16.37       15.55      9.48 o 
  -6   6   5      486.14      447.78     21.94 o 
  -5   6   5       84.52      104.76     10.79 o 
  -4   6   5       43.95       67.61      8.97 o 
  -3   6   5       19.49       17.67      3.85 o 
  -2   6   5      317.76      336.18      8.62 o 
  -1   6   5       25.78       40.56      3.99 o 
   0   6   5     1865.96     1948.92     25.93 o 
   1   6   5      103.28      120.23     13.50 o 
   2   6   5     3976.31     3962.71     56.14 o 
   3   6   5      438.75      420.58     13.50 o 
   4   6   5      211.44      218.69     14.00 o 
   5   6   5     1042.85     1082.46     25.59 o 
   6   6   5      790.43      778.26     41.56 o 
   7   6   5       92.74       87.47     10.62 o 
   8   6   5      659.54      666.48     30.26 o 
  -9   7   5     1959.99     1980.18    147.51 o 
  -8   7   5     2702.87     2656.93     84.88 o 
  -7   7   5     1798.48     1816.57     49.00 o 
  -6   7   5      267.43      265.04     17.98 o 
  -5   7   5      518.24      506.81     16.01 o 
  -4   7   5      626.01      621.88     22.63 o 
  -3   7   5     1051.78     1042.66     22.25 o 
  -2   7   5     9830.35     9745.62    103.69 o 
  -1   7   5    15217.36    15221.73    156.97 o 
   0   7   5     8832.30     8977.88     95.82 o 
   1   7   5     5087.23     5251.87     59.05 o 
   2   7   5     3036.00     3061.40     46.25 o 
   3   7   5      861.41      862.16     20.31 o 
   4   7   5        5.69       12.08      6.50 o 
   5   7   5     1202.28     1232.92     53.84 o 
   6   7   5     2500.05     2456.18     45.35 o 
   7   7   5     1786.15     1879.20     39.92 o 
   8   7   5      821.97      788.81     32.74 o 
  -9   8   5      841.82      836.61     36.34 o 
  -8   8   5       16.97       45.61     12.44 o 
  -7   8   5      287.76      299.61     29.16 o 
  -6   8   5     1775.26     1765.35     46.12 o 
  -5   8   5     1251.94     1219.35     66.22 o 
  -4   8   5     2779.74     2773.60     52.86 o 
  -3   8   5    16090.67    15993.83    165.88 o 
  -2   8   5    10661.11    10619.68    112.94 o 
  -1   8   5      141.77      157.51     14.15 o 
   0   8   5      840.34      772.47     17.14 o 
   1   8   5     4082.93     4182.27     49.22 o 
   2   8   5     2765.72     2765.05     58.83 o 
   3   8   5     3255.73     3171.79     49.42 o 
   4   8   5    11162.75    11149.91    142.32 o 
   5   8   5     5451.51     5389.87     78.20 o 
   6   8   5      179.05      158.93     12.44 o 
   7   8   5      273.29      301.91     16.46 o 
   8   8   5     1227.81     1275.16     42.33 o 
  -9   9   5      568.74      623.75     31.72 o 
  -8   9   5      246.36      231.55     21.37 o 
  -7   9   5       44.35       27.68     10.00 o 
  -6   9   5      313.94      281.86     18.88 o 
  -5   9   5      102.16      120.50     37.57 o 
  -4   9   5     3341.28     3303.94     54.15 o 
  -3   9   5        2.52        9.73      3.37 o 
  -2   9   5     2142.55     2160.85     29.95 o 
  -1   9   5     1212.99     1184.90     23.13 o 
   0   9   5      148.71      185.38      9.52 o 
   1   9   5       10.07       23.42      3.65 o 
   2   9   5      108.80       95.83      7.75 o 
   3   9   5      661.00      657.58     22.23 o 
   4   9   5      718.65      688.15     19.65 o 
   5   9   5      439.32      423.45     17.76 o 
   6   9   5     1705.85     1679.46     36.33 o 
   7   9   5      127.29      162.79     13.47 o 
   8   9   5       66.53       61.08     10.54 o 
  -8  10   5      334.35      361.25     41.72 o 
  -7  10   5       43.10       54.37     12.25 o 
  -6  10   5     2309.54     2251.92     54.92 o 
  -5  10   5     1496.48     1485.01     31.60 o 
  -4  10   5     2401.49     2417.63     42.04 o 
  -3  10   5     4383.29     4314.83     63.18 o 
  -2  10   5     1797.36     1778.23     26.61 o 
  -1  10   5     1617.96     1597.05     24.52 o 
   0  10   5      231.31      218.40      8.29 o 
   1  10   5      357.15      377.26     13.22 o 
   2  10   5     4885.47     5050.65     71.51 o 
   3  10   5     7995.33     8014.83    106.71 o 
   4  10   5     3332.49     3350.04     54.07 o 
   5  10   5     1357.55     1295.07     29.66 o 
   6  10   5       44.01       56.29      8.92 o 
   7  10   5       94.38      106.22     15.05 o 
   8  10   5        5.07        1.91      8.36 o 
  -8  11   5     1906.25     1863.70     54.16 o 
  -7  11   5     6645.56     6554.63    131.39 o 
  -6  11   5     4043.76     3986.44     81.94 o 
  -5  11   5      445.42      409.39     15.99 o 
  -4  11   5       33.42       35.83      7.01 o 
  -3  11   5     1245.42     1202.05     26.21 o 
  -2  11   5     7345.25     7451.82     84.18 o 
  -1  11   5     7649.54     7490.75    114.55 o 
   0  11   5    13828.24    13976.90    147.92 o 
   1  11   5    19403.46    19747.14    237.73 o 
   2  11   5     2089.96     2007.01     41.65 o 
   3  11   5       69.88       63.71      9.57 o 
   4  11   5      513.97      532.16     17.87 o 
   5  11   5     2449.55     2420.53     44.79 o 
   6  11   5      830.91      921.36     42.39 o 
   7  11   5     1493.43     1575.89     37.36 o 
  -8  12   5      404.24      430.74     27.35 o 
  -7  12   5      362.24      393.32     23.79 o 
  -6  12   5     1105.24     1117.00     37.07 o 
  -5  12   5     1731.59     1737.04     36.17 o 
  -4  12   5      688.22      674.14     20.07 o 
  -3  12   5       81.35       96.32      8.64 o 
  -2  12   5       53.60       65.55      5.91 o 
  -1  12   5      376.32      390.95     11.61 o 
   0  12   5       95.79       98.52      8.66 o 
   1  12   5       97.83       99.18     10.50 o 
   2  12   5      115.87      127.39      9.91 o 
   3  12   5     1399.94     1421.39     30.45 o 
   4  12   5      271.23      283.37     24.21 o 
   5  12   5      243.95      211.89     13.21 o 
   6  12   5      233.81      199.13     18.03 o 
   7  12   5      657.80      647.90     23.72 o 
  -7  13   5     3733.66     3776.03    120.29 o 
  -6  13   5     1489.07     1491.64     34.97 o 
  -5  13   5       22.77       22.93     10.22 o 
  -4  13   5      233.44      233.94     12.87 o 
  -3  13   5      536.07      512.06     17.18 o 
  -2  13   5     3263.54     3097.62    154.88 o 
  -1  13   5     4778.23     4718.08     58.60 o 
   0  13   5     5183.18     5090.03     72.79 o 
   1  13   5     2936.81     2879.09     47.69 o 
   2  13   5     2992.90     2926.84     49.23 o 
   3  13   5      299.09      305.65     13.88 o 
   4  13   5       12.10       21.25      6.34 o 
   5  13   5      873.81      902.72     37.28 o 
   6  13   5     1973.40     2108.23     54.65 o 
   7  13   5     1140.12     1165.28     33.86 o 
  -7  14   5       27.16       30.90     14.02 o 
  -6  14   5     1353.36     1413.04     42.90 o 
  -5  14   5     4706.79     4680.85     73.98 o 
  -4  14   5     6770.62     6728.04     96.36 o 
  -3  14   5     8272.60     8144.28    111.08 o 
  -2  14   5     4354.58     4339.70     65.94 o 
  -1  14   5      443.70      443.43     13.04 o 
   0  14   5      118.49      113.12      9.21 o 
   1  14   5     2017.58     2074.23     38.66 o 
   2  14   5     4900.42     4784.39     72.05 o 
   3  14   5     3866.64     3976.95     63.75 o 
   4  14   5     7158.98     7207.97    102.74 o 
   5  14   5     3245.10     3289.96     63.56 o 
   6  14   5     1352.46     1382.28     42.96 o 
  -7  15   5        3.81       11.78     10.24 o 
  -6  15   5      207.64      230.12     16.03 o 
  -5  15   5       28.15       22.54      7.24 o 
  -4  15   5        0.53        1.13      5.52 o 
  -3  15   5      210.78      248.20     14.08 o 
  -2  15   5      314.85      312.96     11.61 o 
  -1  15   5      986.04      955.06     20.27 o 
   0  15   5      938.79      946.05     27.86 o 
   1  15   5       47.81       50.55      7.45 o 
   2  15   5      376.40      382.59     15.94 o 
   3  15   5       29.30       24.99      6.78 o 
   4  15   5       60.64       67.84      9.40 o 
   5  15   5       59.92       55.87      9.16 o 
   6  15   5       32.76       27.50     10.28 o 
  -6  16   5      422.59      452.80     21.15 o 
  -5  16   5      827.28      873.35     28.85 o 
  -4  16   5     3441.12     3341.69     58.23 o 
  -3  16   5     5532.49     5488.89     95.73 o 
  -2  16   5     1923.76     1964.51     32.72 o 
  -1  16   5      242.90      246.08     12.78 o 
   0  16   5      184.03      170.96     12.73 o 
   1  16   5     1199.15     1185.95     28.48 o 
   2  16   5     2118.16     2029.87     40.59 o 
   3  16   5     1968.96     1999.75     41.14 o 
   4  16   5     1908.65     1950.90     41.41 o 
   5  16   5     2103.15     2148.31     45.20 o 
   6  16   5      144.00      159.91     17.48 o 
  -6  17   5     1856.11     1816.44     43.86 o 
  -5  17   5      524.96      499.97     20.37 o 
  -4  17   5      110.93      114.72     16.99 o 
  -3  17   5      119.49      134.80     11.68 o 
  -2  17   5     4150.81     4063.27     55.73 o 
  -1  17   5     7204.10     6971.27     98.48 o 
   0  17   5     4074.16     4054.37     82.45 o 
   1  17   5     2315.93     2329.37     44.56 o 
   2  17   5     2800.97     2811.17     51.44 o 
   3  17   5     2412.89     2365.47     46.73 o 
   4  17   5       45.03       42.08      8.47 o 
   5  17   5     2212.18     2202.88     46.89 o 
  -5  18   5        1.39       -3.52      6.16 o 
  -4  18   5      252.23      254.55     16.66 o 
  -3  18   5      815.03      803.41     24.98 o 
  -2  18   5      807.25      768.59     23.79 o 
  -1  18   5       21.74       18.24      6.29 o 
   0  18   5      380.69      396.24     25.48 o 
   1  18   5      302.05      287.24     17.80 o 
   2  18   5       28.21       19.62      6.88 o 
   3  18   5      136.02      142.65     12.54 o 
   4  18   5      527.38      584.87     22.33 o 
  -4  19   5       23.46       33.00     13.62 o 
  -3  19   5      287.07      313.67     17.00 o 
  -2  19   5      405.80      376.38     21.55 o 
  -1  19   5     1406.67     1423.98     33.33 o 
   0  19   5     3357.51     3320.15     58.23 o 
   1  19   5     4263.92     4348.40     71.34 o 
   2  19   5     1307.55     1418.38     34.83 o 
   3  19   5        1.41        9.39      6.75 o 
   4  19   5      454.62      453.37     29.29 o 
  -3  20   5     1608.68     1641.77     41.71 o 
  -2  20   5     1102.16     1082.35     37.49 o 
  -1  20   5      560.81      558.76     20.77 o 
   0  20   5        5.15       10.55      8.40 o 
   1  20   5      476.63      475.44     19.81 o 
   2  20   5     2309.82     2288.74     47.66 o 
   3  20   5     5012.99     5118.27     83.81 o 
  -2  21   5        5.33       19.43      8.94 o 
  -1  21   5        1.97        5.71      6.27 o 
   0  21   5      222.75      242.22     21.25 o 
   1  21   5      741.85      733.49     25.40 o 
  -9   0   6     6458.82     6544.22    176.33 o 
  -8   0   6     2716.33     2698.92     91.71 o 
  -7   0   6     2047.64     1868.66     69.40 o 
  -6   0   6     2310.47     2227.91     73.42 o 
  -5   0   6     1028.52     1030.46     43.48 o 
  -4   0   6     3399.47     3384.36     89.74 o 
  -3   0   6    12002.82    11848.70    173.14 o 
  -2   0   6    20095.09    19922.80    359.08 o 
  -1   0   6    22221.65    22527.21    320.38 o 
   0   0   6     1711.25     1599.93     30.26 o 
   1   0   6      595.08      599.52     14.90 o 
   2   0   6      315.80      292.62     10.02 o 
   3   0   6       16.24       27.40      6.67 o 
   4   0   6     2002.46     1829.15     63.56 o 
   5   0   6     7801.82     7189.74    176.27 o 
   6   0   6     6271.34     6238.44    161.25 o 
   7   0   6     2812.60     2681.68     90.55 o 
   8   0   6      830.33      973.49     52.99 o 
  -9   1   6       69.44       78.16     15.02 o 
  -8   1   6     1059.14     1000.55     35.99 o 
  -7   1   6      248.35      225.86     18.53 o 
  -6   1   6      441.53      477.14     22.36 o 
  -5   1   6     1679.22     1631.64     40.44 o 
  -4   1   6     3051.60     3027.16     58.40 o 
  -3   1   6     5557.14     5609.09     61.40 o 
  -2   1   6      360.59      416.47      9.35 o 
  -1   1   6      525.66      425.43     13.01 o 
   0   1   6     1972.33     1924.01     24.74 o 
   1   1   6     1823.87     1859.29     23.88 o 
   2   1   6     1511.67     1587.97     26.73 o 
   3   1   6     4724.84     4685.32     83.87 o 
   4   1   6     4213.63     4004.83     91.37 o 
   5   1   6      981.28     1024.92     33.42 o 
   6   1   6      621.63      607.66     32.00 o 
   7   1   6     1918.17     1808.60     94.32 o 
   8   1   6      272.83      274.42     22.48 o 
  -9   2   6      438.61      417.53     25.72 o 
  -8   2   6     1149.73     1149.69     38.69 o 
  -7   2   6     2176.57     2093.57     94.58 o 
  -6   2   6     1418.00     1333.86     38.20 o 
  -5   2   6      623.60      648.06     24.32 o 
  -4   2   6      696.85      658.16     29.97 o 
  -3   2   6       26.91       40.14      3.52 o 
  -2   2   6      417.78      403.11      9.21 o 
  -1   2   6     2609.51     2547.29     31.34 o 
   0   2   6     8970.90     9265.79     98.61 o 
   1   2   6     1572.48     1628.99     21.41 o 
   2   2   6       92.18      108.15     12.37 o 
   3   2   6      700.35      709.28     17.06 o 
   4   2   6      316.28      315.97     18.12 o 
   5   2   6      133.20      125.21     14.00 o 
   6   2   6     1260.52     1195.88     37.91 o 
   7   2   6     2493.15     2383.24     66.47 o 
   8   2   6     1345.82     1263.57     42.44 o 
  -9   3   6       81.58       44.72     17.03 o 
  -8   3   6       93.80       85.85     14.36 o 
  -7   3   6     3087.30     3034.13    102.70 o 
  -6   3   6     8506.72     8424.79    141.97 o 
  -5   3   6    11470.49    11383.67    180.06 o 
  -4   3   6     7387.94     7318.42    116.05 o 
  -3   3   6     1856.13     1914.66     50.01 o 
  -2   3   6     2354.38     2732.83     40.70 o 
  -1   3   6       16.09       23.91      6.17 o 
   0   3   6     6268.82     6444.52     69.77 o 
   1   3   6    16993.13    17099.03    203.28 o 
   2   3   6    26517.14    26497.27    311.42 o 
   3   3   6    10783.54    10747.39    134.50 o 
   4   3   6     2182.30     2131.05     48.95 o 
   5   3   6      441.82      451.32     21.94 o 
   6   3   6       31.96       26.97      9.79 o 
   7   3   6      343.92      353.61     22.34 o 
   8   3   6     1903.50     1942.53     54.31 o 
  -9   4   6     1303.14     1277.38     43.68 o 
  -8   4   6     2214.85     2245.18     57.91 o 
  -7   4   6     1086.65      998.19     34.65 o 
  -6   4   6      209.45      236.37     21.30 o 
  -5   4   6     1434.29     1447.15     38.26 o 
  -4   4   6     4192.86     4256.44     65.11 o 
  -3   4   6     1925.21     2051.94     33.22 o 
  -2   4   6     2979.17     3067.48     49.25 o 
  -1   4   6     5161.23     5235.26     58.42 o 
   0   4   6     3280.16     3132.36     37.36 o 
   1   4   6       66.46       60.24      9.70 o 
   2   4   6      484.79      509.26     14.12 o 
   3   4   6     1037.35     1008.64     21.85 o 
   4   4   6     1743.85     1777.71     32.89 o 
   5   4   6     1516.41     1538.76     31.71 o 
   6   4   6      788.05      782.82     29.99 o 
   7   4   6      229.39      242.86     23.88 o 
   8   4   6       57.79       58.02     13.42 o 
  -9   5   6       34.01       32.47     12.83 o 
  -8   5   6      162.73      180.13     18.89 o 
  -7   5   6       76.28       88.89     13.39 o 
  -6   5   6      621.54      619.33     25.94 o 
  -5   5   6     2087.10     2037.73     47.86 o 
  -4   5   6     1167.59     1161.42     30.32 o 
  -3   5   6     1085.28     1131.35     26.17 o 
  -2   5   6       33.55       61.95      4.67 o 
  -1   5   6     1773.32     1834.62     26.11 o 
   0   5   6     3948.35     4228.81     48.59 o 
   1   5   6     3114.73     3259.25     47.43 o 
   2   5   6      627.14      648.00     16.41 o 
   3   5   6     1850.77     1801.31     32.25 o 
   4   5   6     2590.57     2590.71     43.16 o 
   5   5   6       46.73       59.11      7.99 o 
   6   5   6       74.69       83.19     13.08 o 
   7   5   6      111.92      113.69     15.16 o 
   8   5   6      103.58      113.09     20.38 o 
  -9   6   6     5122.48     5175.39    106.92 o 
  -8   6   6     4072.60     4096.53     87.50 o 
  -7   6   6     1439.78     1465.77     43.48 o 
  -6   6   6      559.15      525.78     23.99 o 
  -5   6   6       66.37       57.32     10.41 o 
  -4   6   6      876.95      997.03     66.38 o 
  -3   6   6     7025.39     6940.85    113.38 o 
  -2   6   6    12459.05    12429.27    130.07 o 
  -1   6   6    13498.91    13741.56    142.76 o 
   0   6   6     5432.61     5492.06     61.58 o 
   1   6   6      976.90      936.47     29.32 o 
   2   6   6        3.22       15.65      6.02 o 
   3   6   6     2189.94     2218.09     46.51 o 
   4   6   6     4011.66     4008.10     67.99 o 
   5   6   6     8826.98     8205.64    533.39 o 
   6   6   6     8199.77     7847.55    137.00 o 
   7   6   6     1228.46     1297.99     41.65 o 
   8   6   6      325.24      333.34     25.35 o 
  -9   7   6      106.30      108.65     16.86 o 
  -8   7   6      155.58      152.25     17.82 o 
  -7   7   6     1525.02     1585.78     45.83 o 
  -6   7   6     2961.65     2988.40     65.65 o 
  -5   7   6     6903.44     6847.45     93.76 o 
  -4   7   6     2385.26     2409.56     40.56 o 
  -3   7   6       24.85       28.61      8.24 o 
  -2   7   6       17.23       29.99      6.49 o 
  -1   7   6      875.80      903.29     16.25 o 
   0   7   6     2402.54     2355.06     31.02 o 
   1   7   6     3888.96     3869.65     55.76 o 
   2   7   6     4626.49     4656.31     65.79 o 
   3   7   6     2794.02     2799.60     45.37 o 
   4   7   6     1636.31     1617.72     32.09 o 
   5   7   6      126.82      128.17     14.25 o 
   6   7   6       82.86       79.93      9.96 o 
   7   7   6      992.29      996.64     36.42 o 
   8   7   6      839.65      826.58     78.72 o 
  -8   8   6      765.79      794.53     68.67 o 
  -7   8   6      429.04      423.11     23.90 o 
  -6   8   6      153.77      156.33     16.04 o 
  -5   8   6      325.85      336.30     17.10 o 
  -4   8   6        5.15        5.64      4.21 o 
  -3   8   6      794.41      786.66     19.66 o 
  -2   8   6     3349.55     3359.80     42.12 o 
  -1   8   6     2014.59     2075.05     29.05 o 
   0   8   6      553.99      555.47     12.59 o 
   1   8   6       73.47       79.60      7.20 o 
   2   8   6      362.87      369.95     13.31 o 
   3   8   6      121.75      104.65      8.83 o 
   4   8   6     1140.12     1126.43     26.14 o 
   5   8   6     1896.35     1915.64     48.70 o 
   6   8   6      726.72      749.39     23.36 o 
   7   8   6      312.98      281.35     47.98 o 
   8   8   6        1.77       19.38     11.16 o 
  -8   9   6     1047.32     1068.38     39.69 o 
  -7   9   6     2593.53     2564.65     62.72 o 
  -6   9   6     7088.86     6892.52    123.89 o 
  -5   9   6    10133.72     9869.96    162.69 o 
  -4   9   6     3658.14     3569.89     55.78 o 
  -3   9   6       36.11       43.73      6.58 o 
  -2   9   6      441.10      460.83     20.01 o 
  -1   9   6     1828.98     1806.53     31.50 o 
   0   9   6     7240.19     7377.86     96.25 o 
   1   9   6     7121.17     7115.51     94.32 o 
   2   9   6     7917.33     7938.28    104.75 o 
   3   9   6     9942.78     9805.23    132.27 o 
   4   9   6     5155.25     5071.77     74.65 o 
   5   9   6     1372.28     1402.71     31.39 o 
   6   9   6      624.35      645.17     21.97 o 
   7   9   6     1639.41     1662.85     48.78 o 
  -8  10   6     1529.29     1568.13     49.68 o 
  -7  10   6      410.62      429.55     24.52 o 
  -6  10   6      605.79      648.99     74.39 o 
  -5  10   6      953.30      934.21     34.64 o 
  -4  10   6      283.30      268.80     12.85 o 
  -3  10   6     1827.91     1846.67     34.51 o 
  -2  10   6     4535.95     4552.88     55.38 o 
  -1  10   6     4189.80     4138.44     59.72 o 
   0  10   6     1160.80     1233.22     25.34 o 
   1  10   6     1303.82     1277.26     26.62 o 
   2  10   6       65.64       62.11      7.31 o 
   3  10   6      548.08      606.43     26.79 o 
   4  10   6     1709.28     1738.26     35.13 o 
   5  10   6     2995.70     2962.91     61.91 o 
   6  10   6     2794.99     2836.05     57.85 o 
   7  10   6      629.59      709.53     24.70 o 
  -8  11   6       45.30       64.45     15.35 o 
  -7  11   6     1067.32     1084.39    113.32 o 
  -6  11   6     2500.76     2515.39     60.67 o 
  -5  11   6     1393.63     1378.79     31.28 o 
  -4  11   6       75.81      115.13     13.07 o 
  -3  11   6      517.03      499.54     16.40 o 
  -2  11   6      389.47      401.44     14.37 o 
  -1  11   6       34.07       43.67      5.07 o 
   0  11   6       15.12       14.45      4.85 o 
   1  11   6     2265.12     2363.48     40.78 o 
   2  11   6     4030.50     3898.00     59.90 o 
   3  11   6      575.49      569.67     18.31 o 
   4  11   6        3.33       13.65      5.91 o 
   5  11   6       10.65        4.52      6.02 o 
   6  11   6       13.42       18.12      9.19 o 
   7  11   6       43.77       56.05     10.01 o 
  -7  12   6     4102.32     4072.37     88.09 o 
  -6  12   6     2288.06     2158.02     55.56 o 
  -5  12   6       44.58       52.08      8.16 o 
  -4  12   6     2281.43     2338.19     43.27 o 
  -3  12   6     1695.75     1663.84     33.56 o 
  -2  12   6     3059.83     2940.93     40.42 o 
  -1  12   6    10048.09    10102.87    111.56 o 
   0  12   6     9460.57     9668.29    125.08 o 
   1  12   6     1514.61     1547.54     31.23 o 
   2  12   6      200.52      200.03     14.15 o 
   3  12   6     2224.23     2243.68     41.86 o 
   4  12   6     2964.92     2932.04     51.52 o 
   5  12   6     3244.68     3164.64     58.89 o 
   6  12   6     3750.02     3636.50     79.20 o 
   7  12   6     2206.52     2150.16     47.26 o 
  -7  13   6      728.91      730.90     33.05 o 
  -6  13   6     1400.82     1435.50     44.23 o 
  -5  13   6     2291.28     2161.19     42.97 o 
  -4  13   6      694.26      679.98     21.27 o 
  -3  13   6      105.28      103.89      9.69 o 
  -2  13   6      563.57      553.90     14.59 o 
  -1  13   6        1.16       18.03      5.11 o 
   0  13   6     2085.65     2002.00     37.01 o 
   1  13   6     3818.94     3767.38     59.19 o 
   2  13   6     5527.76     5532.09     80.83 o 
   3  13   6     2509.06     2542.34     46.28 o 
   4  13   6      329.27      323.64     18.45 o 
   5  13   6      373.54      344.39     16.53 o 
   6  13   6      138.40      122.95     15.52 o 
  -7  14   6       87.98       99.19     15.96 o 
  -6  14   6        1.41       26.71     10.64 o 
  -5  14   6      236.86      266.91     21.17 o 
  -4  14   6        1.41        8.32      6.24 o 
  -3  14   6     1381.50     1375.23     31.11 o 
  -2  14   6     1461.32     1396.97     30.59 o 
  -1  14   6      402.09      413.31     20.86 o 
   0  14   6       10.27       16.52      5.71 o 
   1  14   6       36.74       43.44      7.12 o 
   2  14   6      491.06      507.82     18.47 o 
   3  14   6      358.11      353.29     15.79 o 
   4  14   6       73.18       66.42      9.10 o 
   5  14   6     1204.26     1248.82     31.97 o 
   6  14   6      673.54      703.85     54.14 o 
  -6  15   6      996.02      975.74     36.91 o 
  -5  15   6     3747.83     3769.44     64.75 o 
  -4  15   6     5804.44     5678.83     86.00 o 
  -3  15   6     4283.90     4084.35     65.76 o 
  -2  15   6      755.32      670.58     25.95 o 
  -1  15   6     1813.30     1798.95     35.48 o 
   0  15   6     4764.17     4841.59     72.92 o 
   1  15   6     4812.50     4776.62     72.99 o 
   2  15   6     4095.76     4178.43     81.08 o 
   3  15   6     4884.19     5001.33     77.82 o 
   4  15   6     4528.99     4731.27     83.52 o 
   5  15   6      538.97      573.06     21.78 o 
  -6  16   6      933.20      963.51     29.49 o 
  -5  16   6      297.24      305.87     16.74 o 
  -4  16   6      308.13      354.69     17.04 o 
  -3  16   6     1899.13     1936.18     40.13 o 
  -2  16   6     2914.29     2970.60     64.95 o 
  -1  16   6     3178.70     3199.44     62.71 o 
   0  16   6      343.18      294.86     30.71 o 
   1  16   6       18.01       17.59      6.15 o 
   2  16   6      652.56      640.81     21.49 o 
   3  16   6       30.62       27.39      7.50 o 
   4  16   6      825.99      765.28     35.25 o 
   5  16   6     2555.09     2637.40     52.43 o 
  -5  17   6      257.13      242.24     16.70 o 
  -4  17   6      211.44      229.68     15.87 o 
  -3  17   6       98.90      114.62     13.79 o 
  -2  17   6      260.77      249.28     19.08 o 
  -1  17   6      816.12      822.48     28.26 o 
   0  17   6        5.57        8.57      5.68 o 
   1  17   6      380.57      405.67     17.39 o 
   2  17   6     1172.65     1212.46     31.19 o 
   3  17   6      715.69      678.96     23.17 o 
   4  17   6        0.43       11.49     10.93 o 
  -4  18   6     2577.04     2544.23     51.02 o 
  -3  18   6     1203.39     1259.07     39.96 o 
  -2  18   6     2234.26     2196.77    103.28 o 
  -1  18   6     4431.67     4535.08     72.02 o 
   0  18   6     3275.82     3445.38     62.56 o 
   1  18   6      739.18      745.99     23.83 o 
   2  18   6       91.27       78.36     10.00 o 
   3  18   6      270.27      279.07     17.52 o 
   4  18   6     1033.36     1056.92     30.90 o 
  -4  19   6     1352.55     1351.99     48.60 o 
  -3  19   6      289.11      260.21     20.92 o 
  -2  19   6       69.57       59.03     11.54 o 
  -1  19   6       51.43       73.06     12.95 o 
   0  19   6     1699.76     1705.92     38.33 o 
   1  19   6     2957.12     3025.46     56.04 o 
   2  19   6     4442.36     4548.29     75.66 o 
   3  19   6     1438.09     1367.54     35.60 o 
  -2  20   6      409.52      421.85     23.68 o 
  -1  20   6      284.37      242.50     20.26 o 
   0  20   6       27.86       34.88      8.28 o 
   1  20   6        6.74       18.46      7.56 o 
  -9   1   7     2069.00     2104.60     58.56 o 
  -8   1   7      531.85      530.97     26.90 o 
  -7   1   7       19.39       18.14      9.69 o 
  -6   1   7       32.91       40.39     10.55 o 
  -5   1   7     1228.77     1329.33     35.96 o 
  -4   1   7     6432.58     6489.42    108.34 o 
  -3   1   7     6999.46     6764.03     86.64 o 
  -2   1   7     5274.09     5319.12     59.71 o 
  -1   1   7     2868.36     2879.29     44.74 o 
   0   1   7       25.61       48.13     13.92 o 
   1   1   7      638.98      618.50     14.71 o 
   2   1   7     1673.29     1648.10     39.76 o 
   3   1   7     5604.44     5711.26    100.68 o 
   4   1   7     8064.30     8176.03    138.07 o 
   5   1   7     3388.44     3351.29     71.96 o 
   6   1   7     1491.62     1498.13     44.70 o 
   7   1   7      433.12      402.73     30.09 o 
   8   1   7       20.58       21.91     12.08 o 
  -9   2   7     1578.59     1693.98     51.65 o 
  -8   2   7     3748.24     3601.54     79.42 o 
  -7   2   7     3499.26     3362.35     72.90 o 
  -6   2   7     3276.89     3406.98    164.24 o 
  -5   2   7     2099.16     2101.75     48.25 o 
  -4   2   7     1660.34     1657.39     57.54 o 
  -3   2   7       87.21      115.18      7.49 o 
  -2   2   7     3039.25     3123.79     38.12 o 
  -1   2   7     5182.82     5178.54     60.65 o 
   0   2   7     9551.78     9689.37    102.48 o 
   1   2   7     9686.43     9730.28    121.07 o 
   2   2   7     7129.03     6943.41     90.74 o 
   3   2   7     4211.01     4208.25     79.36 o 
   4   2   7        0.23        4.39      9.95 o 
   5   2   7      638.27      559.02     25.62 o 
   6   2   7     2102.81     2019.26     53.42 o 
   7   2   7     4185.51     4270.68     90.39 o 
   8   2   7     1783.67     1743.60     52.73 o 
  -9   3   7        2.37       22.33     24.69 o 
  -8   3   7       17.09        6.29     10.39 o 
  -7   3   7      139.49      122.07     15.47 o 
  -6   3   7      107.35       93.41     12.87 o 
  -5   3   7       64.13       79.72     11.34 o 
  -4   3   7     1845.06     1889.29     64.74 o 
  -3   3   7     1828.26     1982.87     39.52 o 
  -2   3   7        0.54       34.03     14.47 o 
  -1   3   7      381.59      378.80     12.25 o 
   0   3   7      156.44      161.35      6.93 o 
   1   3   7        1.89        6.89      4.02 o 
   2   3   7       70.29       65.55      6.48 o 
   3   3   7      141.19      156.43     25.70 o 
   4   3   7       83.61       78.59     11.69 o 
   5   3   7      714.20      688.56     35.84 o 
   6   3   7        5.22        3.71      9.18 o 
   7   3   7       21.70       10.67     10.19 o 
   8   3   7       28.11       80.37     30.37 o 
  -9   4   7      648.72      698.68     33.59 o 
  -8   4   7     3313.40     3353.65     76.35 o 
  -7   4   7     6931.80     7065.43    127.61 o 
  -6   4   7     5189.38     5237.58     98.12 o 
  -5   4   7     3798.82     3781.38     73.96 o 
  -4   4   7      478.98      487.33     20.31 o 
  -3   4   7      225.36      255.33     10.58 o 
  -2   4   7        2.30        9.26      4.14 o 
  -1   4   7     2070.51     2162.96     28.74 o 
   0   4   7     8720.34     8514.17    107.25 o 
   1   4   7    10042.32     9761.32    122.34 o 
   2   4   7     4025.27     3949.03     57.19 o 
   3   4   7       22.42       20.24      6.24 o 
   4   4   7      181.69      156.49     14.80 o 
   5   4   7      152.14      146.47     15.71 o 
   6   4   7      101.65      102.62     14.56 o 
   7   4   7     2745.43     2828.75     74.10 o 
   8   4   7     4050.71     4060.03     89.80 o 
  -8   5   7     2408.96     2492.50     94.23 o 
  -7   5   7      436.10      403.57     23.47 o 
  -6   5   7     1255.18     1295.98     38.68 o 
  -5   5   7     6197.77     6044.91    106.92 o 
  -4   5   7     5358.54     5364.61     94.18 o 
  -3   5   7     7487.69     7657.06     99.17 o 
  -2   5   7     3804.75     3899.99     46.57 o 
  -1   5   7     3696.56     3882.77     46.29 o 
   0   5   7     4056.38     4247.69     59.22 o 
   1   5   7     1357.09     1377.93     26.16 o 
   2   5   7     5772.45     5781.22     78.72 o 
   3   5   7     7056.48     6959.39     93.47 o 
   4   5   7     6171.69     5997.09    107.24 o 
   5   5   7     4514.64     4513.86     88.69 o 
   6   5   7     4884.51     4790.34     98.89 o 
   7   5   7     1543.17     1455.02     46.17 o 
  -8   6   7       60.57       47.03     13.19 o 
  -7   6   7     1033.57      970.46     35.02 o 
  -6   6   7       96.81       85.83     12.90 o 
  -5   6   7       79.80       85.08     12.06 o 
  -4   6   7       18.05       31.98      5.96 o 
  -3   6   7      100.71       89.66      7.81 o 
  -2   6   7      118.07      148.32      8.60 o 
  -1   6   7      320.15      332.18      9.61 o 
   0   6   7     1183.78     1221.86     23.95 o 
   1   6   7     3178.87     3231.79     48.81 o 
   2   6   7      379.84      367.84     13.11 o 
   3   6   7     1040.14      991.14     23.08 o 
   4   6   7       44.21       50.67      7.47 o 
   5   6   7        2.33       -0.10      8.30 o 
   6   6   7       13.42        6.22      8.96 o 
   7   6   7        0.50      -11.92      8.43 o 
  -8   7   7      101.67       72.57     14.52 o 
  -7   7   7        2.01       12.57     17.26 o 
  -6   7   7       90.68       84.10     13.06 o 
  -5   7   7      707.71      707.22     26.77 o 
  -4   7   7     9349.42     9313.97    121.03 o 
  -3   7   7    13483.90    13174.42    201.87 o 
  -2   7   7     4607.61     4652.50     55.17 o 
  -1   7   7      374.64      389.26     21.49 o 
   0   7   7        0.30        8.64      4.22 o 
   1   7   7       63.11       74.38     13.74 o 
   2   7   7     1933.17     2029.52     35.95 o 
   3   7   7     7685.16     7665.76    102.97 o 
   4   7   7     8881.28     9028.57    120.12 o 
   5   7   7     5853.94     5805.05    107.79 o 
   6   7   7     1486.48     1414.90     43.58 o 
   7   7   7       22.59        9.52     10.31 o 
  -8   8   7     2835.75     2888.64     70.84 o 
  -7   8   7     3541.25     3551.12     78.50 o 
  -6   8   7     4612.39     4436.72     88.47 o 
  -5   8   7     6356.37     6355.00    113.28 o 
  -4   8   7     7725.71     7635.23    172.81 o 
  -3   8   7      241.95      225.47     17.36 o 
  -2   8   7     6777.95     6662.64     88.98 o 
  -1   8   7     7585.47     7469.37     96.84 o 
   0   8   7     8196.09     8276.09    106.88 o 
   1   8   7     5383.40     5373.49     74.81 o 
   2   8   7      838.37      818.72     20.69 o 
   3   8   7     2394.38     2355.39     54.88 o 
   4   8   7      921.50      909.40     23.71 o 
   5   8   7     1308.18     1282.52     39.61 o 
   6   8   7     4256.62     4285.55    141.53 o 
   7   8   7     2715.05     2654.52     88.63 o 
  -8   9   7      126.74      145.02     18.45 o 
  -7   9   7       54.15       80.21     13.94 o 
  -6   9   7        0.22       22.33     14.99 o 
  -5   9   7      739.31      762.70     28.73 o 
  -4   9   7        2.46        6.25      6.20 o 
  -3   9   7     1237.06     1246.67     26.85 o 
  -2   9   7      127.85      122.55      9.14 o 
  -1   9   7      222.19      266.82     13.93 o 
   0   9   7       51.43       60.88      6.71 o 
   1   9   7      343.70      376.47     15.22 o 
   2   9   7      177.34      187.35     10.85 o 
   3   9   7        4.62       18.74     12.15 o 
   4   9   7      238.83      264.89     16.77 o 
   5   9   7      796.10      833.20     25.07 o 
   6   9   7       20.23       26.80     10.65 o 
   7   9   7       45.29       19.65     10.84 o 
  -8  10   7     2032.05     1956.83     56.86 o 
  -7  10   7     4811.80     4883.52    130.08 o 
  -6  10   7     3314.93     3368.02     74.13 o 
  -5  10   7     2002.65     1960.67     49.94 o 
  -4  10   7     2316.72     2260.68     47.84 o 
  -3  10   7      325.27      308.84     13.44 o 
  -2  10   7      222.26      233.33     11.44 o 
  -1  10   7     1671.02     1655.76     30.91 o 
   0  10   7     6388.95     6422.79     87.43 o 
   1  10   7     7766.56     7980.70    108.32 o 
   2  10   7     2544.98     2640.24     45.13 o 
   3  10   7        2.45        1.81      4.80 o 
   4  10   7        1.12       17.27      6.08 o 
   5  10   7        4.62        7.03      7.31 o 
   6  10   7      763.58      798.42     32.75 o 
   7  10   7     2000.66     2027.59     56.87 o 
  -7  11   7      138.75      138.03     20.86 o 
  -6  11   7     2099.78     2028.67     53.79 o 
  -5  11   7     2896.33     2872.71     75.47 o 
  -4  11   7     3509.26     3442.08     56.64 o 
  -3  11   7     6687.79     6500.54     91.06 o 
  -2  11   7     4363.83     4266.20     78.78 o 
  -1  11   7     1907.66     1824.09     70.04 o 
   0  11   7     1274.51     1278.66     27.23 o 
   1  11   7      904.96      947.94     23.43 o 
   2  11   7     6720.20     6399.23     90.04 o 
   3  11   7     4407.02     4354.19     76.25 o 
   4  11   7     4849.53     4896.48     75.28 o 
   5  11   7     3159.79     3132.23     57.02 o 
   6  11   7     1552.58     1572.22     47.46 o 
  -7  12   7      268.01      257.22     32.49 o 
  -6  12   7      409.25      391.83     23.27 o 
  -5  12   7       55.33       69.94     13.60 o 
  -4  12   7       48.10       35.45      7.46 o 
  -3  12   7      257.30      239.34     13.05 o 
  -2  12   7      131.56      135.80     12.86 o 
  -1  12   7      965.87      980.28     30.08 o 
   0  12   7        4.38        8.04      4.85 o 
   1  12   7      214.70      200.50     14.81 o 
   2  12   7      197.23      181.95     12.30 o 
   3  12   7        0.76        6.42      7.68 o 
   4  12   7       33.98       43.26      7.91 o 
   5  12   7       16.29       22.63      7.52 o 
   6  12   7        2.35        7.27     18.50 o 
  -7  13   7       42.77       58.28     14.29 o 
  -6  13   7      105.66      109.98     16.73 o 
  -5  13   7      896.70      873.36     25.73 o 
  -4  13   7     3849.35     3693.49     61.49 o 
  -3  13   7     6108.80     5945.87     86.59 o 
  -2  13   7     1229.46     1252.53     35.49 o 
  -1  13   7      209.13      172.29     10.68 o 
   0  13   7      166.00      144.83     11.09 o 
   1  13   7      166.67      183.26     16.74 o 
   2  13   7      987.27      980.64     25.66 o 
   3  13   7     1685.69     1618.10     35.32 o 
   4  13   7     2569.66     2582.40     49.04 o 
   5  13   7     4628.99     4698.56     76.19 o 
   6  13   7     1234.24     1212.81     42.02 o 
  -6  14   7     3305.59     3373.65     85.49 o 
  -5  14   7     1809.51     1826.26     40.07 o 
  -4  14   7     1257.46     1216.13     34.43 o 
  -3  14   7       42.26       49.93      9.78 o 
  -2  14   7      614.67      615.27     34.29 o 
  -1  14   7      818.48      857.18     22.67 o 
   0  14   7     1974.46     2073.63     39.63 o 
   1  14   7     5672.03     5692.36    113.56 o 
   2  14   7     2777.63     2826.43     50.71 o 
   3  14   7      728.39      763.49     23.48 o 
   4  14   7       56.29       62.03      9.27 o 
   5  14   7      329.36      331.62     27.23 o 
  -6  15   7      100.15      108.69     16.46 o 
  -5  15   7      137.27      134.26     12.97 o 
  -4  15   7      148.05      155.35     13.17 o 
  -3  15   7      231.69      216.08     17.39 o 
  -2  15   7      341.14      323.55     18.87 o 
  -1  15   7      715.25      729.21     21.40 o 
   0  15   7        8.85       10.81      5.81 o 
   1  15   7      348.72      349.87     15.87 o 
   2  15   7      356.86      348.21     16.19 o 
   3  15   7      827.31      853.28     25.68 o 
   4  15   7      182.18      179.83     14.16 o 
   5  15   7        1.47       12.48      7.37 o 
  -5  16   7      548.30      525.98     23.92 o 
  -4  16   7      610.04      575.10     26.00 o 
  -3  16   7        0.00       15.18      7.44 o 
  -2  16   7      899.80      916.58     32.20 o 
  -1  16   7     1108.23     1139.61     39.56 o 
   0  16   7     1588.47     1658.69     35.79 o 
   1  16   7     2816.72     2947.97     62.01 o 
   2  16   7     2113.10     2135.65     51.40 o 
   3  16   7      267.21      264.26     16.60 o 
   4  16   7        8.61        8.99      6.88 o 
  -4  17   7     3253.83     3188.81     71.83 o 
  -3  17   7     5125.26     4958.49     97.48 o 
  -2  17   7     2782.24     2761.73     64.15 o 
  -1  17   7      899.19      969.81     34.13 o 
   0  17   7      167.29      185.41     13.43 o 
   1  17   7      275.93      272.41     15.25 o 
   2  17   7     1157.44     1196.20     31.63 o 
   3  17   7     2731.23     2862.67     68.07 o 
  -3  18   7       20.93        7.77      7.95 o 
  -2  18   7      306.05      321.45     20.74 o 
  -1  18   7      940.40      964.45     34.82 o 
   0  18   7      216.94      225.12     16.88 o 
   1  18   7        0.94        4.62      6.24 o 
   2  18   7      340.00      355.21     17.64 o 
  -2  19   7     1350.34     1330.06     42.63 o 
  -1  19   7     1222.11     1223.38     40.77 o 
   0  19   7      230.88      255.68     16.42 o 
   1  19   7       89.39       99.82     11.58 o 
  -8   0   8      132.91      105.50     22.01 o 
  -7   0   8      683.26      637.17     39.16 o 
  -6   0   8     4723.97     4430.96    122.00 o 
  -5   0   8    11921.69    11360.40    255.89 o 
  -4   0   8    16295.22    16476.87    351.39 o 
  -3   0   8     5380.07     5857.67    137.49 o 
  -2   0   8      462.16      497.49     29.73 o 
  -1   0   8     1603.90      656.52     27.86 o 
   0   0   8     2065.89     2156.01     40.89 o 
   1   0   8     1409.41     1326.28     48.78 o 
   2   0   8    11627.23    11524.90    256.74 o 
   3   0   8     8599.79     8114.02    194.24 o 
   4   0   8     4423.96     4300.86    121.08 o 
   5   0   8     1533.08     1459.44     62.35 o 
   6   0   8      182.74      130.49     24.12 o 
   7   0   8      438.81      406.88     36.33 o 
  -8   1   8      290.35      261.96     21.96 o 
  -7   1   8      120.15       83.57     13.77 o 
  -6   1   8     1131.57     1060.48     44.12 o 
  -5   1   8      139.16      165.40     15.08 o 
  -4   1   8       11.68       10.57      7.38 o 
  -3   1   8      350.46      382.31     16.85 o 
  -2   1   8     4644.93     4657.90     54.28 o 
  -1   1   8     1093.99     1092.15     20.55 o 
   0   1   8       60.25       69.28      8.47 o 
   1   1   8      226.17      222.59     45.21 o 
   2   1   8     1785.49     1746.61     52.22 o 
   3   1   8      594.83      599.37     47.09 o 
   4   1   8     2159.70     2064.46     57.39 o 
   5   1   8     3264.18     3296.08     73.25 o 
   6   1   8     2491.48     2460.76     62.51 o 
   7   1   8      562.67      540.64     29.76 o 
  -8   2   8        5.19        7.46     10.16 o 
  -7   2   8      708.97      681.44     29.38 o 
  -6   2   8     4050.28     3932.64     83.44 o 
  -5   2   8     2845.83     2651.50     57.39 o 
  -4   2   8       70.02       56.69      9.10 o 
  -3   2   8      369.57      429.98     17.43 o 
  -2   2   8      925.97      904.12     16.46 o 
  -1   2   8      155.67      147.85      9.26 o 
   0   2   8       21.56       25.21      4.87 o 
   1   2   8     1669.28     1635.66     29.13 o 
   2   2   8     1879.46     1842.39     44.44 o 
   3   2   8     1882.94     1867.40     46.73 o 
   4   2   8      254.05      270.09     20.17 o 
   5   2   8      149.09      142.74     16.67 o 
   6   2   8      467.80      460.15     26.08 o 
   7   2   8      104.83       95.22     16.20 o 
  -8   3   8     3416.90     3488.66     78.99 o 
  -7   3   8     5196.60     5265.01    102.18 o 
  -6   3   8     1980.76     1930.23     49.08 o 
  -5   3   8        2.94       27.27      8.72 o 
  -4   3   8      758.51      829.01     26.32 o 
  -3   3   8     1581.65     1626.72     37.05 o 
  -2   3   8     5941.37     6042.67     79.19 o 
  -1   3   8    11848.92    11777.37    124.15 o 
   0   3   8     5166.23     5017.49     68.50 o 
   1   3   8     3659.28     3660.92     53.62 o 
   2   3   8      299.15      298.56     17.23 o 
   3   3   8     1868.55     1840.09     46.11 o 
   4   3   8     1617.88     1520.92     45.73 o 
   5   3   8     3359.64     3330.58     73.64 o 
   6   3   8     5150.29     5047.20    101.89 o 
   7   3   8     4867.68     5142.78    158.90 o 
  -8   4   8       61.60       71.45     14.32 o 
  -7   4   8      876.96      903.39     34.07 o 
  -6   4   8     1757.82     1731.05     46.17 o 
  -5   4   8     2183.24     2188.14     50.81 o 
  -4   4   8     2025.30     1983.17     45.12 o 
  -3   4   8     3772.59     3666.93     53.65 o 
  -2   4   8     3180.45     3180.25     57.42 o 
  -1   4   8      374.50      418.32     13.09 o 
   0   4   8     1442.95     1471.03     27.43 o 
   1   4   8     6031.98     5921.28    107.00 o 
   2   4   8     3411.31     3395.24     67.41 o 
   3   4   8     1241.17     1202.02     35.80 o 
   4   4   8      837.65      773.40     29.58 o 
   5   4   8      508.05      502.70     33.10 o 
   6   4   8      233.83      217.49     20.41 o 
   7   4   8        0.53       -0.05     10.21 o 
  -8   5   8      230.68      266.81     23.15 o 
  -7   5   8      578.32      667.84     44.05 o 
  -6   5   8     1032.33     1046.50     35.06 o 
  -5   5   8      122.79      121.31     13.80 o 
  -4   5   8      142.37      137.16     13.06 o 
  -3   5   8     2717.91     2853.58     44.72 o 
  -2   5   8     6843.98     6658.31    146.64 o 
  -1   5   8     2617.90     2622.17     41.87 o 
   0   5   8      345.93      338.58     15.04 o 
   1   5   8       62.29       70.65      7.10 o 
   2   5   8       33.05       39.18      6.62 o 
   3   5   8        5.65        5.91      7.94 o 
   4   5   8      325.06      317.65     19.53 o 
   5   5   8     1259.57     1225.16     39.67 o 
   6   5   8     1072.85     1059.86     51.20 o 
   7   5   8      150.02      139.12     26.94 o 
  -8   6   8       55.73       70.52     19.58 o 
  -7   6   8     1377.06     1385.39     47.68 o 
  -6   6   8     3548.83     3504.05     74.47 o 
  -5   6   8     5582.36     5590.51    113.89 o 
  -4   6   8     5650.71     5689.72    100.02 o 
  -3   6   8     8223.42     8311.74    108.11 o 
  -2   6   8     6453.68     6530.19     86.48 o 
  -1   6   8      241.32      234.27     12.15 o 
   0   6   8      714.69      719.18     23.04 o 
   1   6   8     2386.36     2341.45     39.38 o 
   2   6   8     6939.79     6808.79     92.34 o 
   3   6   8     9096.29     8971.30    148.99 o 
   4   6   8     4535.77     4508.69    136.56 o 
   5   6   8     1690.90     1736.26     48.62 o 
   6   6   8       67.45       36.94     11.90 o 
   7   6   8      153.23      165.23     23.34 o 
  -8   7   8     1769.05     1752.99     52.40 o 
  -7   7   8     1185.38     1162.16     79.46 o 
  -6   7   8      593.95      526.89     25.33 o 
  -5   7   8      364.53      347.78     27.16 o 
  -4   7   8       93.34      111.02     12.47 o 
  -3   7   8      964.07      983.87     28.65 o 
  -2   7   8     1358.30     1312.65     91.85 o 
  -1   7   8     2841.53     2850.48     49.15 o 
   0   7   8     2446.25     2454.17     40.50 o 
   1   7   8     1593.79     1555.01     30.15 o 
   2   7   8      180.48      191.65     19.67 o 
   3   7   8      159.61      129.06     10.08 o 
   4   7   8      698.26      736.11     29.23 o 
   5   7   8     1687.30     1616.68     46.87 o 
   6   7   8     1163.75     1220.13     41.73 o 
   7   7   8     1159.79     1151.89     42.35 o 
  -7   8   8      136.93      138.11     31.12 o 
  -6   8   8      897.40      903.64     33.05 o 
  -5   8   8      544.56      574.99     24.85 o 
  -4   8   8      861.08      901.98     29.53 o 
  -3   8   8     1484.08     1538.82     30.61 o 
  -2   8   8     1047.70     1019.24     28.71 o 
  -1   8   8       75.62       82.70      7.53 o 
   0   8   8       62.29       64.46      6.98 o 
   1   8   8      157.33      144.43     14.58 o 
   2   8   8      868.43      809.53     24.02 o 
   3   8   8      655.70      697.63     31.34 o 
   4   8   8      526.88      552.51     25.19 o 
   5   8   8       85.08       69.63     19.61 o 
   6   8   8        2.18        7.30     19.05 o 
  -7   9   8     1633.25     1625.30     48.85 o 
  -6   9   8     1752.21     1719.54     48.37 o 
  -5   9   8      727.07      707.91     28.03 o 
  -4   9   8      377.00      395.29     20.56 o 
  -3   9   8     4139.98     4147.68     62.79 o 
  -2   9   8     8738.73     8721.66    140.74 o 
  -1   9   8     7446.86     7645.81    100.86 o 
   0   9   8     6575.34     6692.30     90.91 o 
   1   9   8     4260.88     4207.75     63.26 o 
   2   9   8     1575.33     1527.68     33.58 o 
   3   9   8        4.20        6.02      5.66 o 
   4   9   8     2325.09     2319.00     56.85 o 
   5   9   8     4376.42     4271.26     88.67 o 
   6   9   8     4504.22     4698.38     97.78 o 
  -7  10   8      375.67      391.37     48.84 o 
  -6  10   8      760.77      753.07     31.18 o 
  -5  10   8     2242.77     2144.09    109.69 o 
  -4  10   8     3389.32     3378.52     55.71 o 
  -3  10   8     1516.25     1473.78     37.84 o 
  -2  10   8      689.92      651.25     23.38 o 
  -1  10   8       29.97       35.35      7.65 o 
   0  10   8      360.10      378.22     14.19 o 
   1  10   8      103.12      148.33     10.57 o 
   2  10   8     2098.32     2188.01     40.55 o 
   3  10   8     3217.46     3116.00     53.11 o 
   4  10   8     1707.42     1719.19     36.71 o 
   5  10   8      125.69      138.34     16.29 o 
   6  10   8       42.77       47.08     12.85 o 
  -7  11   8      722.44      766.75     36.16 o 
  -6  11   8       61.52       78.39     13.66 o 
  -5  11   8        7.90       15.75      9.39 o 
  -4  11   8       33.94       44.98      7.88 o 
  -3  11   8       20.85       28.17      8.28 o 
  -2  11   8       12.27       22.23      6.95 o 
  -1  11   8      892.41      869.64     50.09 o 
   0  11   8     2022.96     2012.17     37.41 o 
   1  11   8     1580.53     1558.95     32.53 o 
   2  11   8      144.59      122.07     15.92 o 
   3  11   8      167.36      140.09     11.55 o 
   4  11   8      182.43      177.39     13.33 o 
   5  11   8      192.33      196.68     18.95 o 
   6  11   8      331.65      368.55     29.15 o 
  -6  12   8     4301.88     4263.33     89.97 o 
  -5  12   8     4329.00     4335.03     88.42 o 
  -4  12   8     2893.72     2884.57     62.14 o 
  -3  12   8     3209.88     3116.44     64.98 o 
  -2  12   8     3318.80     3292.59     67.15 o 
  -1  12   8      641.14      689.43     25.25 o 
   0  12   8      955.97      985.67     24.66 o 
   1  12   8     5099.35     5128.52     79.59 o 
   2  12   8     4587.20     4782.92     73.39 o 
   3  12   8     2743.40     2726.13     49.81 o 
   4  12   8      945.39      927.81     26.53 o 
   5  12   8      441.15      404.12     24.09 o 
  -6  13   8      230.27      231.34     21.08 o 
  -5  13   8      125.00      140.11     16.67 o 
  -4  13   8      861.03      855.06     30.64 o 
  -3  13   8      610.84      605.67     48.40 o 
  -2  13   8     1924.61     1966.15     61.69 o 
  -1  13   8     5207.31     5203.65     96.00 o 
   0  13   8     3286.97     3277.89     61.80 o 
   1  13   8      918.34      959.42     25.44 o 
   2  13   8       13.44       15.07      6.31 o 
   3  13   8      760.23      776.16     23.82 o 
   4  13   8      241.52      240.69     14.98 o 
   5  13   8      323.75      413.68     24.98 o 
  -5  14   8      159.48      189.46     25.06 o 
  -4  14   8     2128.27     2194.64     53.83 o 
  -3  14   8      761.59      772.27     28.71 o 
  -2  14   8       12.87       19.51      7.70 o 
  -1  14   8       11.56       33.40      8.74 o 
   0  14   8       61.22       60.98      8.40 o 
   1  14   8      283.00      313.98     19.27 o 
   2  14   8      340.39      324.80     15.67 o 
   3  14   8      490.44      496.40     19.71 o 
   4  14   8      458.78      474.25     19.95 o 
  -5  15   8      284.30      270.85     30.31 o 
  -4  15   8      151.42      151.00     15.49 o 
  -3  15   8     2432.70     2517.54     59.55 o 
  -2  15   8     6876.78     6848.76    122.54 o 
  -1  15   8     5685.24     5620.60    104.64 o 
   0  15   8      710.54      746.85     22.87 o 
   1  15   8      231.23      256.24     29.60 o 
   2  15   8      930.83      922.64     26.73 o 
   3  15   8       28.58       43.62      8.71 o 
   4  15   8     2492.85     2605.53     51.95 o 
  -4  16   8     3030.37     2943.43     67.76 o 
  -3  16   8     1422.80     1476.07     43.49 o 
  -2  16   8       80.23       70.51     11.96 o 
  -1  16   8      256.22      267.50     41.72 o 
   0  16   8       27.86       32.99      7.39 o 
   1  16   8        4.41       -1.96      5.53 o 
   2  16   8      984.47     1028.55     28.95 o 
   3  16   8     2634.72     2773.13     53.86 o 
  -3  17   8       22.67       19.81      9.09 o 
  -2  17   8       18.09       21.28      9.18 o 
  -1  17   8       48.37       60.44     18.48 o 
   0  17   8      382.37      424.38     25.57 o 
   1  17   8        2.91        5.17      6.02 o 
   2  17   8      181.35      190.61     14.91 o 
  -2  18   8     1212.21     1183.47     45.10 o 
  -1  18   8       36.70       55.53     15.44 o 
   0  18   8      611.16      634.73     28.80 o 
   1  18   8     1807.65     1963.81     47.15 o 
  -8   1   9      909.40      932.09     36.49 o 
  -7   1   9     2168.39     2235.66     98.25 o 
  -6   1   9     3367.47     3577.21     74.82 o 
  -5   1   9     5435.55     5331.83     97.10 o 
  -4   1   9     4763.37     4716.22    115.40 o 
  -3   1   9      371.20      372.04     16.76 o 
  -2   1   9      497.81      502.31     14.39 o 
  -1   1   9     4927.68     4833.41     80.94 o 
   0   1   9     9575.09     9437.28    149.85 o 
   1   1   9     4022.46     3943.25     75.38 o 
   2   1   9     1632.54     1575.91     64.45 o 
   3   1   9     1039.09     1035.97     34.58 o 
   4   1   9      134.21      165.21     18.72 o 
   5   1   9      114.69      120.43     24.43 o 
   6   1   9      822.94      833.29     35.53 o 
  -8   2   9     1078.70     1040.79     39.18 o 
  -7   2   9      417.18      440.57     23.99 o 
  -6   2   9       11.09       33.97     10.22 o 
  -5   2   9     1684.26     1597.15     41.97 o 
  -4   2   9     5324.32     5137.95     91.28 o 
  -3   2   9     5988.93     6046.54    100.92 o 
  -2   2   9     6202.99     6299.79     82.91 o 
  -1   2   9     6446.82     6492.15     85.89 o 
   0   2   9     3863.30     3724.12     84.37 o 
   1   2   9      348.13      292.99     17.08 o 
   2   2   9       29.66       31.09      8.83 o 
   3   2   9     1871.95     1774.19     47.06 o 
   4   2   9     8282.06     8165.33    176.72 o 
   5   2   9     4059.81     4098.24     87.61 o 
   6   2   9     2049.19     2153.85     73.39 o 
  -8   3   9       59.50       66.40     14.43 o 
  -7   3   9       13.68       30.55     11.10 o 
  -6   3   9        4.89        5.15      8.30 o 
  -5   3   9       91.88      106.89     12.90 o 
  -4   3   9      423.54      466.34     20.66 o 
  -3   3   9      235.28      198.59     13.66 o 
  -2   3   9      252.10      271.58     19.24 o 
  -1   3   9      419.04      393.56     13.64 o 
   0   3   9     1114.33     1152.70     24.14 o 
   1   3   9       71.57       64.78      9.93 o 
   2   3   9      180.70      147.77     14.46 o 
   3   3   9       93.83       82.68     12.50 o 
   4   3   9       12.41        5.87      9.13 o 
   5   3   9       99.13      107.42     15.56 o 
   6   3   9      183.77      173.84     30.50 o 
  -8   4   9     2166.18     2090.26     58.09 o 
  -7   4   9      764.33      766.98     66.32 o 
  -6   4   9      240.33      264.96     21.23 o 
  -5   4   9     1394.86     1453.61     40.01 o 
  -4   4   9     4509.53     4418.52     84.22 o 
  -3   4   9     4194.91     4331.06     77.22 o 
  -2   4   9     4187.90     4392.74     76.57 o 
  -1   4   9     9685.35     9739.79    123.07 o 
   0   4   9     2830.65     2761.68     48.93 o 
   1   4   9       28.60       62.24     25.40 o 
   2   4   9     2012.40     1930.55     47.60 o 
   3   4   9     2959.14     2941.34     65.15 o 
   4   4   9     1416.54     1293.16     40.75 o 
   5   4   9     1823.01     1710.32     52.76 o 
   6   4   9     1931.39     1962.94     56.45 o 
  -7   5   9     3136.11     3079.33     71.15 o 
  -6   5   9     2854.85     2885.36     65.30 o 
  -5   5   9     1575.22     1516.14     41.08 o 
  -4   5   9      745.77      811.73     43.27 o 
  -3   5   9      822.98      878.53     26.37 o 
  -2   5   9       21.69       29.81     24.79 o 
  -1   5   9      310.15      299.12     12.84 o 
   0   5   9     4684.73     4657.79     69.71 o 
   1   5   9     7173.30     6997.67    118.38 o 
   2   5   9     2008.48     1925.53     47.26 o 
   3   5   9     2294.63     2188.52     53.55 o 
   4   5   9      399.79      387.87     22.27 o 
   5   5   9       13.22       10.05     20.18 o 
   6   5   9      487.86      507.67     47.18 o 
  -7   6   9      140.14      150.64     17.29 o 
  -6   6   9      414.53      374.23     21.87 o 
  -5   6   9      147.95      180.03     16.28 o 
  -4   6   9        1.14        2.03      8.26 o 
  -3   6   9       29.88       35.81     11.44 o 
  -2   6   9       29.98       26.97     13.04 o 
  -1   6   9     1141.54     1114.05     23.88 o 
   0   6   9      354.48      370.65     13.70 o 
   1   6   9       16.45       52.33     28.43 o 
   2   6   9      390.33      431.85     21.02 o 
   3   6   9       33.93       29.78      9.51 o 
   4   6   9      469.63      419.34     23.20 o 
   5   6   9      170.47      150.11     17.41 o 
   6   6   9      162.47      154.15     23.43 o 
  -7   7   9      308.77      328.97     23.08 o 
  -6   7   9     1747.88     1790.75     83.93 o 
  -5   7   9     4592.69     4645.06     89.47 o 
  -4   7   9     2316.39     2449.49     71.97 o 
  -3   7   9      154.11      144.74     18.31 o 
  -2   7   9      390.17      400.14     17.48 o 
  -1   7   9     1050.85     1066.62     32.11 o 
   0   7   9     2069.94     2036.08     36.48 o 
   1   7   9     2209.10     2267.81     40.13 o 
   2   7   9     5464.67     5386.94     98.93 o 
   3   7   9     5027.76     4768.40     92.56 o 
   4   7   9     1542.76     1440.61     43.70 o 
   5   7   9      242.77      196.71     21.13 o 
   6   7   9     1409.80     1460.78     48.05 o 
  -7   8   9     1012.67     1098.13     39.52 o 
  -6   8   9       54.92       38.02     11.31 o 
  -5   8   9      449.74      467.50     23.14 o 
  -4   8   9     3331.44     3248.60     94.79 o 
  -3   8   9    10012.17     9626.38    154.06 o 
  -2   8   9     5891.40     5751.59     99.45 o 
  -1   8   9     1598.15     1554.78     38.23 o 
   0   8   9     1565.97     1549.20     45.29 o 
   1   8   9       93.61       76.97      9.21 o 
   2   8   9       56.21       64.60      8.13 o 
   3   8   9     1024.40     1044.00     42.34 o 
   4   8   9     4944.98     4913.72     97.44 o 
   5   8   9     3668.41     3517.82    165.57 o 
   6   8   9      960.88      973.49    104.53 o 
  -7   9   9        0.18       14.35     10.35 o 
  -6   9   9       78.88       96.78     14.49 o 
  -5   9   9      384.72      378.99     21.61 o 
  -4   9   9      168.18      181.54     21.78 o 
  -3   9   9      134.76      130.13     12.54 o 
  -2   9   9      176.54      200.82     18.52 o 
  -1   9   9       22.40       39.01      8.19 o 
   0   9   9       13.26       16.39      8.39 o 
   1   9   9       14.85       19.55      5.89 o 
   2   9   9      328.01      307.48     14.03 o 
   3   9   9      280.59      316.43     20.78 o 
   4   9   9      117.17      107.78     14.62 o 
   5   9   9      179.49      159.10     18.95 o 
  -6  10   9      202.02      220.90     20.06 o 
  -5  10   9      880.86      911.74     33.10 o 
  -4  10   9     1212.04     1307.45     53.68 o 
  -3  10   9      826.38      833.41     27.91 o 
  -2  10   9     2014.06     2011.99     49.07 o 
  -1  10   9     4495.64     4465.04    128.91 o 
   0  10   9     2427.85     2478.09     43.55 o 
   1  10   9        0.67       14.01      6.97 o 
   2  10   9     1106.85     1126.40     27.63 o 
   3  10   9      615.62      681.04     56.82 o 
   4  10   9      582.94      561.11     34.69 o 
   5  10   9     1746.55     1766.26     51.96 o 
  -6  11   9     4593.58     4485.58     93.19 o 
  -5  11   9     1454.91     1434.83     60.00 o 
  -4  11   9      933.48      912.12     44.57 o 
  -3  11   9      296.29      274.51     16.46 o 
  -2  11   9      105.12       98.57     11.68 o 
  -1  11   9     1642.93     1626.09     90.55 o 
   0  11   9     7118.22     7264.93    100.37 o 
   1  11   9     6975.16     6919.95     97.46 o 
   2  11   9     2893.75     2916.16     51.47 o 
   3  11   9     2023.04     2021.09     95.25 o 
   4  11   9      873.21      818.67     70.56 o 
   5  11   9       19.55        6.67      9.68 o 
  -5  12   9        0.36        9.29     11.14 o 
  -4  12   9       90.27      100.93     18.41 o 
  -3  12   9      175.27      169.52     20.47 o 
  -2  12   9      239.98      267.77     16.59 o 
  -1  12   9      269.57      284.77     17.37 o 
   0  12   9      221.83      224.98     13.68 o 
   1  12   9       25.37       39.38      7.59 o 
   2  12   9      619.05      627.73     21.07 o 
   3  12   9      314.63      333.32     16.69 o 
   4  12   9       12.21       12.50     10.00 o 
  -5  13   9     2000.19     1990.50     75.21 o 
  -4  13   9     1409.04     1422.47     59.49 o 
  -3  13   9      175.89      172.32     15.85 o 
  -2  13   9      350.94      321.74     18.79 o 
  -1  13   9      820.27      848.08     30.19 o 
   0  13   9     1210.33     1171.59     38.46 o 
   1  13   9     3093.55     3063.72     53.72 o 
   2  13   9     2054.76     2083.58     42.36 o 
   3  13   9      884.90      904.57     26.69 o 
   4  13   9      549.15      493.94     26.68 o 
  -4  14   9     2775.11     2828.83     92.72 o 
  -3  14   9     4404.65     4489.46     89.03 o 
  -2  14   9     3474.67     3584.57     78.16 o 
  -1  14   9     3335.36     3293.45     91.45 o 
   0  14   9     1442.72     1374.09     45.60 o 
   1  14   9        2.72        5.41      5.95 o 
   2  14   9      384.49      392.86     17.60 o 
   3  14   9     1626.88     1771.13     39.85 o 
  -4  15   9       61.28       67.07     17.88 o 
  -3  15   9        0.14       25.22      9.34 o 
  -2  15   9        3.45       12.84      8.16 o 
  -1  15   9      296.64      326.47     19.85 o 
   0  15   9      908.63      929.16     33.34 o 
   1  15   9      470.28      465.20     18.85 o 
   2  15   9      154.70      162.75     13.46 o 
  -3  16   9     2746.17     2734.80     65.36 o 
  -2  16   9     2246.64     2406.38     59.89 o 
  -1  16   9     1314.25     1314.46     65.16 o 
   0  16   9     1000.02      977.72     35.18 o 
   1  16   9      313.41      338.30     16.82 o 
  -7   0  10     3004.47     2966.92     98.74 o 
  -6   0  10     6177.99     6215.69    161.61 o 
  -5   0  10     2229.47     2343.35     76.54 o 
  -4   0  10        0.77       -8.78      8.18 o 
  -3   0  10     2256.16     2291.03     67.83 o 
   0   0  10     5445.50     5349.04    135.35 o 
   1   0  10    15034.13    14880.35    326.89 o 
   2   0  10    10880.45    10451.20    243.89 o 
   3   0  10        1.54       -9.66     12.52 o 
   4   0  10      722.73      670.40     43.36 o 
   5   0  10     2120.37     2180.13     85.09 o 
   6   0  10     2575.67     2603.14     97.63 o 
  -7   1  10        2.87       -2.07      8.97 o 
  -6   1  10       22.91       34.61     10.72 o 
  -5   1  10     1492.86     1616.38     42.84 o 
  -4   1  10     1907.08     2084.25     47.64 o 
  -3   1  10     1624.56     1727.29     39.69 o 
  -1   1  10       96.92       40.73     21.12 o 
   0   1  10       76.98       90.20     11.98 o 
   1   1  10        5.61       12.54      9.37 o 
   2   1  10      472.98      440.96     23.64 o 
   3   1  10     2401.24     2359.28     58.87 o 
   4   1  10     2487.18     2480.02     63.70 o 
   5   1  10      220.29      257.33     29.37 o 
   6   1  10        9.00       19.41     25.30 o 
  -7   2  10      756.00      763.77     32.04 o 
  -6   2  10      493.55      465.03     23.89 o 
  -5   2  10        0.52       12.78      8.51 o 
  -4   2  10        5.67       30.87      8.28 o 
  -3   2  10      274.84      309.43     22.80 o 
  -2   2  10      575.80      569.39     27.76 o 
  -1   2  10     1719.33     1730.26     57.75 o 
   0   2  10     2646.73     2579.91     55.49 o 
   1   2  10     3539.35     3524.14     71.79 o 
   2   2  10     1069.58     1042.21     34.84 o 
   3   2  10       29.06       23.23     10.47 o 
   4   2  10      283.31      254.57     22.01 o 
   5   2  10      136.43      130.77     17.94 o 
  -7   3  10      331.73      408.91     24.40 o 
  -6   3  10     2204.41     2274.62     94.75 o 
  -5   3  10     3412.41     3673.77    161.97 o 
  -4   3  10     3021.62     3134.65     88.47 o 
  -3   3  10     4214.71     4311.50    110.80 o 
  -2   3  10     5763.52     5747.01    136.31 o 
  -1   3  10      944.73      870.91     38.93 o 
   0   3  10      483.91      432.41     20.51 o 
   1   3  10     2893.79     2722.75     74.68 o 
   2   3  10     6349.36     6189.17    112.22 o 
   3   3  10     2085.63     1974.56     52.24 o 
   4   3  10     1295.57     1255.17     41.94 o 
   5   3  10     3789.31     3835.76     86.17 o 
  -7   4  10     1194.45     1213.32     56.10 o 
  -6   4  10      312.86      321.61     20.89 o 
  -5   4  10       40.83       57.31     11.98 o 
  -4   4  10       79.87       74.02     15.19 o 
  -3   4  10      169.79      218.01     20.22 o 
  -2   4  10     2672.79     2551.94     72.95 o 
  -1   4  10     3563.16     3515.19     95.83 o 
   0   4  10     3383.44     3627.69    152.98 o 
   1   4  10     1417.64     1457.07     40.01 o 
   2   4  10       91.85       74.59     12.40 o 
   3   4  10       48.06       37.85     10.74 o 
   4   4  10       26.65       12.42      9.73 o 
   5   4  10        3.20       10.28     10.58 o 
  -7   5  10      105.24      142.80     17.29 o 
  -6   5  10      178.14      201.24     18.52 o 
  -5   5  10      624.82      644.02     26.13 o 
  -4   5  10      690.53      649.44     34.77 o 
  -3   5  10     2981.11     2816.39     81.95 o 
  -2   5  10     1437.30     1363.57     48.45 o 
  -1   5  10        3.86       31.13     19.27 o 
   0   5  10       35.87       30.64      8.45 o 
   1   5  10       89.88       89.37     12.09 o 
   2   5  10     1253.66     1164.91     42.51 o 
   3   5  10     1774.10     1781.90     94.73 o 
   4   5  10      347.24      319.94     33.55 o 
   5   5  10      254.62      243.63     22.31 o 
  -6   6  10     2636.08     2680.44     63.49 o 
  -5   6  10     1253.55     1294.73     38.36 o 
  -4   6  10      202.53      223.36     23.54 o 
  -3   6  10     1677.52     1701.92     58.88 o 
  -2   6  10     3468.93     3437.17     66.18 o 
  -1   6  10     4227.61     4276.31    121.16 o 
   0   6  10     4158.39     4189.85     78.87 o 
   1   6  10     4814.11     4835.42     90.51 o 
   2   6  10     1615.77     1595.20     43.98 o 
   3   6  10      247.32      243.73     29.44 o 
   4   6  10       17.18       23.49     10.32 o 
   5   6  10     1747.40     1822.26     53.92 o 
  -6   7  10      363.86      342.56     21.35 o 
  -5   7  10      861.34      853.28     43.82 o 
  -4   7  10     2460.32     2489.93     79.42 o 
  -3   7  10     1872.81     1917.43     64.54 o 
  -2   7  10       81.92       81.14     10.46 o 
  -1   7  10       14.11       15.27      6.75 o 
   0   7  10       73.60       85.51      8.58 o 
   1   7  10      651.09      662.05     25.91 o 
   2   7  10     1174.81     1150.45     36.53 o 
   3   7  10     1186.99     1100.97     37.36 o 
   4   7  10      838.22      836.15     51.63 o 
   5   7  10      411.26      477.25     27.81 o 
  -6   8  10      822.85      767.00     43.81 o 
  -5   8  10       25.82       48.79     14.75 o 
  -4   8  10       66.64       98.66     17.32 o 
  -3   8  10      623.70      722.74     37.08 o 
  -2   8  10      595.50      617.60     23.09 o 
  -1   8  10      351.03      347.97     17.68 o 
   0   8  10      220.45      224.88     15.03 o 
   1   8  10       85.98       68.16     11.20 o 
   2   8  10       96.79      105.01     13.92 o 
   3   8  10       30.97       22.13      9.67 o 
   4   8  10       67.56       77.38     16.56 o 
   5   8  10      223.05      247.34     22.79 o 
  -6   9  10      107.36      116.05     21.72 o 
  -5   9  10     1479.05     1454.64     60.54 o 
  -4   9  10     5000.08     5005.94    134.17 o 
  -3   9  10     5087.74     4904.02    129.39 o 
  -2   9  10     1755.58     1791.06     44.02 o 
  -1   9  10      103.34      121.93     12.66 o 
   0   9  10       41.34       60.42      9.64 o 
   1   9  10      910.18      908.29     31.17 o 
   2   9  10     4099.74     4005.16    144.89 o 
   3   9  10     4515.18     4492.96    156.38 o 
   4   9  10     3478.48     3467.35     78.63 o 
  -5  10  10     1059.87     1113.37     52.58 o 
  -4  10  10        2.29        2.97      9.59 o 
  -3  10  10     1585.83     1617.71     60.59 o 
  -2  10  10      938.65     1033.68     59.64 o 
  -1  10  10      821.77      780.40     27.55 o 
   0  10  10     1711.58     1625.27     42.06 o 
   1  10  10     1502.41     1507.55     35.19 o 
   2  10  10      876.38      839.08     37.09 o 
   3  10  10      123.16      102.57     14.59 o 
   4  10  10       53.49       52.72     20.81 o 
  -5  11  10       24.56       33.69     13.94 o 
  -4  11  10      177.08      166.24     22.89 o 
  -3  11  10      103.39      151.42     21.74 o 
  -2  11  10      171.63      176.87     15.73 o 
  -1  11  10      488.99      519.37     23.04 o 
   0  11  10       39.33       46.87      9.92 o 
   1  11  10      591.16      644.10     21.24 o 
   2  11  10      222.80      218.70     34.22 o 
   3  11  10        9.63       25.13      9.70 o 
  -4  12  10       19.63       14.22     12.21 o 
  -3  12  10      804.43      853.89     43.71 o 
  -2  12  10     3132.23     3116.14     67.28 o 
  -1  12  10     4258.03     4255.89     84.13 o 
   0  12  10     5269.41     5395.53    100.77 o 
   1  12  10     2848.41     2947.75     52.74 o 
   2  12  10      333.46      338.64     22.38 o 
   3  12  10       13.28       14.53      9.69 o 
  -4  13  10      651.35      631.61     39.69 o 
  -3  13  10     1504.30     1553.69     62.13 o 
  -2  13  10     3089.47     3322.97     71.73 o 
  -1  13  10     1295.62     1311.17     39.56 o 
   0  13  10       16.55       20.98      8.17 o 
   1  13  10     1356.39     1478.25     34.52 o 
   2  13  10     2324.58     2403.92     60.18 o 
  -3  14  10     1012.92     1038.20     35.92 o 
  -2  14  10      462.65      553.92     25.71 o 
  -1  14  10       86.75       98.01     13.84 o 
   0  14  10      263.60      295.80     20.36 o 
   1  14  10      797.56      786.97     40.36 o 
  -1  15  10      169.12      182.81     18.84 o 
   0  15  10       14.95       11.62      8.26 o 
  -6   1  11      270.32      267.60     20.83 o 
  -5   1  11       95.75       96.39     13.09 o 
  -4   1  11      626.92      696.58     36.09 o 
   0   1  11     1239.30     1291.66     37.62 o 
   1   1  11      133.08      158.08     16.58 o 
   2   1  11       30.77       48.77     11.83 o 
   3   1  11      648.29      608.53     29.80 o 
   4   1  11     1903.67     1809.05     92.16 o 
  -6   2  11     1743.11     1779.53     48.88 o 
  -5   2  11     3637.86     3567.30    104.58 o 
  -4   2  11     3274.14     3396.27     96.84 o 
   0   2  11     1083.89     1078.48     40.73 o 
   1   2  11     2758.98     2722.56     61.84 o 
   2   2  11     4780.23     4749.02    119.69 o 
   3   2  11     6446.29     6334.60    150.48 o 
   4   2  11     2422.99     2393.64    124.91 o 
  -6   3  11       63.66       70.79     14.13 o 
  -5   3  11       10.06       21.64     12.67 o 
  -4   3  11       89.64      157.75     20.68 o 
   0   3  11        5.54       16.21      8.64 o 
   1   3  11        0.37        6.35      8.65 o 
   2   3  11       56.69       56.19     12.23 o 
   3   3  11     1054.64     1040.28     38.32 o 
   4   3  11      529.82      545.72     29.50 o 
  -6   4  11     2875.88     2886.22     94.62 o 
  -5   4  11     1958.48     1926.79     69.88 o 
  -4   4  11     2096.28     2248.20     73.73 o 
  -3   4  11     1232.94     1365.27     51.13 o 
  -1   4  11      601.72      641.84     35.78 o 
   0   4  11     3568.39     3501.91    101.96 o 
   1   4  11     2409.46     2518.47     74.40 o 
   2   4  11     2865.12     2807.32     65.17 o 
   3   4  11     2825.73     2723.00     66.40 o 
   4   4  11     1032.31     1016.76     39.25 o 
  -6   5  11        8.40       43.50     15.51 o 
  -5   5  11        0.40       21.87     12.75 o 
  -4   5  11      147.27      117.23     18.66 o 
  -3   5  11     1653.39     1708.81     59.71 o 
  -1   5  11     5816.79     6011.38    150.30 o 
   0   5  11     2557.18     2646.70     84.25 o 
   1   5  11       75.88      127.18     14.30 o 
   2   5  11      291.77      237.97     19.41 o 
   3   5  11     1267.42     1226.74     41.30 o 
   4   5  11     2957.12     2870.27     70.85 o 
  -5   6  11       64.01       95.26     18.25 o 
  -4   6  11       26.18       37.81     13.15 o 
  -3   6  11       27.95       59.50     14.72 o 
  -2   6  11      199.67      180.95     20.30 o 
  -1   6  11       41.21       66.99     15.68 o 
   0   6  11     1234.95     1280.15     53.65 o 
   1   6  11      342.26      334.57     19.93 o 
   2   6  11      109.41       98.27     33.13 o 
   3   6  11      428.66      370.69     23.47 o 
   4   6  11      140.37      141.76     25.05 o 
  -5   7  11        5.56       -3.62     11.09 o 
  -4   7  11     1774.69     1785.82     65.30 o 
  -3   7  11     2986.93     3183.40     93.31 o 
  -2   7  11     1576.65     1647.36     57.77 o 
  -1   7  11     2224.11     2047.44     70.17 o 
   0   7  11     2020.11     2059.22     72.55 o 
   1   7  11      983.51      982.61     33.44 o 
   2   7  11       28.31       26.29      9.97 o 
   3   7  11      693.83      693.91     31.06 o 
   4   7  11     1640.79     1755.01     52.97 o 
  -5   8  11     4228.70     4339.49    124.71 o 
  -4   8  11     3129.86     3201.64     97.60 o 
  -3   8  11      873.99      838.28     40.91 o 
  -2   8  11      178.78      145.30     19.60 o 
  -1   8  11     1251.05     1249.18     52.85 o 
   0   8  11     1951.86     2058.90     73.29 o 
   1   8  11     2656.79     2593.38     60.17 o 
   2   8  11     4498.88     4450.91    102.40 o 
   3   8  11     4854.33     4944.14    100.33 o 
  -4   9  11      345.59      362.33     29.55 o 
  -3   9  11       85.85       84.94     17.01 o 
  -2   9  11       17.84       15.30     11.28 o 
  -1   9  11        0.42        5.81      6.80 o 
   0   9  11       22.46       25.40     12.95 o 
   1   9  11      274.96      303.57     20.37 o 
   2   9  11       49.83       53.04     12.28 o 
   3   9  11        7.32        6.08      9.53 o 
  -4  10  11     1161.27     1227.90     54.73 o 
  -3  10  11      849.95      952.81     45.59 o 
  -2  10  11      360.37      423.70     29.23 o 
  -1  10  11      861.98      913.74     30.99 o 
   0  10  11     3460.77     3667.87    110.56 o 
   1  10  11     3365.25     3358.82    106.08 o 
   2  10  11     1646.80     1712.05     81.97 o 
  -3  11  11     2061.23     2115.77     74.77 o 
  -2  11  11     3721.10     3784.46    108.81 o 
  -1  11  11     4086.65     4335.96     85.76 o 
   0  11  11     2172.25     2141.93     78.34 o 
   1  11  11       88.33       52.21     16.60 o 
   2  11  11        3.36       -4.61      8.26 o 
  -2  12  11      633.62      720.37     29.05 o 
  -1  12  11        0.10        6.85      7.91 o 
   0  12  11       33.43       26.15     13.03 o 
   1  12  11      111.06      101.71     20.56 o 
   1   0  12       20.80       16.70     15.05 o 
   2   0  12     1569.43     1527.69     66.17 o 
   3   0  12     3940.36     3949.89    124.27 o 
   1   1  12     1945.66     1863.99     61.71 o 
   2   1  12     1141.24     1162.97     53.22 o 
   3   1  12       41.23       44.10     13.74 o 
   1   2  12      139.43      173.57     32.23 o 
   2   2  12      401.56      359.32     24.26 o 
   3   2  12      416.55      402.26     26.63 o 
   0   3  12     4680.99     4462.11    124.90 o 
   1   3  12     2893.27     2795.47     65.04 o 
   2   3  12      676.81      636.24     29.95 o 
   3   3  12       85.43       83.04     15.69 o 
   0   4  12       52.39       47.72     16.58 o 
   1   4  12      405.91      392.73     22.88 o 
   2   4  12      234.82      238.16     20.80 o 
   3   4  12      416.59      371.93     25.43 o 
   0   5  12      424.88      386.45     31.88 o 
   1   5  12      473.20      468.36     36.07 o 
   2   5  12      791.52      758.17     45.47 o 
  -4   6  12     4316.95     4559.43    125.89 o 
   0   6  12      136.60      156.33     23.39 o 
   1   6  12      316.68      349.81     32.38 o 
   2   6  12     2247.74     2212.54     75.99 o 
   0   7  12     2173.05     2124.26     77.04 o 
   1   7  12     1694.38     1757.87     71.57 o 
   2   7  12      620.80      601.43     29.01 o 
   0   8  12       20.18       23.98     14.54 o 
   1   8  12      179.06      214.18     28.62 o 
   0   9  12     3865.38     3990.03    119.39 o 
                                                 
